# Supplementary material for: A Prognostic Model Based on the Immune-related Genes in Colon Adenocarcinoma
Source: Int J Med Sci. 2020 Jul 19;17(13):1879–96. doi: 10.7150/ijms.45813 (PMC7415395; doi:10.7150/ijms.45813)
Supplement: Supplementary file 1 — Supplementary table S1. [file ijmsv17p1879s1.xls]

gene	conMean	treatMean	logFC	pValue	fdr
KIF1A	0.720495075609756	0.162321815509514	-2.1501316636925	5.85600682900095e-22	1.34414941781189e-20
CXCL17	0.03471256	1.50790127966173	5.44094040438524	1.89147029415905e-12	7.11245656771832e-12
SIX4	0.0389632023902439	0.314476311689218	3.0127671857549	8.97219719779639e-16	5.18643289418236e-15
EGFL6	0.12585953902439	1.58551216475687	3.65506247738254	1.14181200709852e-23	5.95092774022207e-22
EPOP	0.309898357317073	4.27628929048626	3.78649244177442	4.1031471690072e-26	2.51521988510478e-23
SNORD12B	0.33992877804878	4.49063179534884	3.72361402533795	1.18608215068497e-15	6.75948287403886e-15
SNORA73B	0.911296395121951	233.952310716279	8.00407840220775	3.50341844645802e-21	6.21453049785806e-20
AL138689.1	0.304048909512195	1.22180514995772	2.00663890621673	2.54237948907648e-06	4.89295746815712e-06
CEL	0.236457205365854	16.0339682759619	6.08340861015299	7.74665900769148e-14	3.43689301695932e-13
MIR34AHG	0.0583545270731707	0.247705829936575	2.08571133594738	2.33640432434304e-07	4.98769071133702e-07
SCD	19.5954332195122	106.5973575074	2.44358230110891	3.50344637619087e-21	6.21453049785806e-20
MIR17HG	0.15780724902439	1.42982472921776	3.17960292585151	4.78796733071741e-19	4.93247133942344e-18
AC067942.1	0.0550232914634146	0.409059509154334	2.89419639022474	3.19874751314708e-08	7.48639748731236e-08
AC015883.1	0.018535715195122	0.301972291473573	4.02603648877366	0.000135882972854365	0.000216048800861114
ADAM12	0.137053035365854	2.91391013621564	4.41015020042209	2.41230738578757e-22	6.54123295044048e-21
AGTR1	1.83839352804878	0.171683804530655	-3.42061976724304	2.15064049001735e-19	2.39635734600324e-18
RNU4ATAC	0.153557370731707	4.6348735448203	4.91568030949693	5.29594509158531e-06	9.83974925114097e-06
AC021074.1	0.40126342097561	5.31325092970402	3.72697329711583	3.84712594331745e-09	9.93315724983869e-09
IGLV7-43	80.9743052682927	12.8035081500634	-2.66092502367266	1.33252864732064e-19	1.56167195360393e-18
ALDOAP2	0.0525732178048781	0.65735391255814	3.64427036727549	0.000108998108658673	0.000175083291688016
AL357055.1	0.0550032885365854	1.01944352896406	4.212120173654	1.37095723579131e-07	3.00238550632802e-07
TG	0.0510698298048781	1.04092388027273	4.34924951105064	1.91930768492809e-20	2.7832114731029e-19
OLR1	0.150179024878049	2.46324301454545	4.03580373138121	9.35740857364161e-19	9.07567316696869e-18
AL354719.2	0.0434681680731707	0.369934003255814	3.08923671395629	1.20456761595182e-14	5.92745099951114e-14
RPL5P18	0.0537584141463415	0.258333043044397	2.26466970363146	1.79504000898809e-08	4.29551168776365e-08
NMUR2	0.0227537943170732	0.458563150274841	4.33294137828158	0.025250172533235	0.0310924322054214
PA2G4P6	0.0590361004878049	0.320246278520085	2.43951247025852	7.1932903815246e-11	2.254137933037e-10
LUCAT1	0.0220939476097561	0.399257436727273	4.17559616144243	2.7236991177975e-15	1.47300079486354e-14
SULT1B1	46.2865712926829	8.22955434693446	-2.49170748607232	1.40959081765367e-23	6.78142599818098e-22
CD177	267.170281199268	5.50138054731501	-5.60182202564777	1.04909554331874e-22	3.18307736993173e-21
SLC51B	81.2973226829268	5.11561415122622	-3.99022848449884	5.24324098880223e-26	2.62346831891537e-23
DLL3	0.0364068215853659	0.248464982739958	2.77076184058452	8.17266772626109e-07	1.65381152151915e-06
HSPA8P8	0.100646134878049	0.406370381712474	2.01350348579227	1.23778420719441e-07	2.72185282198333e-07
AL137145.2	0.0479707394390244	0.249484792729387	2.3787252961321	5.58523392020895e-09	1.41495511884243e-08
IGF2BP1	0.0199956442195122	0.591188028953488	4.88585938870522	0.000954872595569669	0.00139175085572882
PLAC8	89.0414633414634	12.1066874596195	-2.87867312297196	1.01050048343627e-23	5.4725093220286e-22
LINC02257	0.00256594390243902	0.336836816680761	7.03641639508018	8.12323081013168e-17	5.48565652897363e-16
CPM	11.7032557317073	2.30600057454545	-2.34344515179343	9.93636329309168e-23	3.07741551959204e-21
LMO7-AS1	0.0784648870731707	0.758371015116279	3.27278472607136	1.24258433621184e-17	9.70246681855624e-17
IGHV3-66	28.1662690487805	6.29185628524313	-2.16241085148536	9.21873162214479e-16	5.3210112738953e-15
AC000111.2	0.107986488780488	1.28870323627907	3.57699735739929	0.000674418676083423	0.00100035416509107
LINC01348	0.0910894466097561	0.421464422276956	2.21005503001152	2.02029839345146e-10	6.01775161349469e-10
AL008723.3	0.0250644129268293	0.23588224744186	3.23435449707473	6.0090891431388e-06	1.1103042057293e-05
AC016405.1	0.0245790507317073	0.284455160021142	3.5327001482526	0.0308231097979848	0.0375399492909937
HNRNPA1P27	0.124472765121951	0.570046824947146	2.19525031800801	4.86430105691194e-13	1.95811452518826e-12
AC037487.3	0.205562812195122	0.846905913319239	2.04262240868756	2.52875456777482e-05	4.35026562200694e-05
SAA1	5.4360458802439	21.969077971649	2.01484478441061	0.00157089979638216	0.00223158010347724
BTNL3	34.3697855365854	5.40172272587315	-2.6696493571555	3.71913532549741e-23	1.41663252830538e-21
AC108865.2	0.285568211219512	2.12104715236786	2.89286939734435	0.0135420192615041	0.0172425736810955
KRT20	970.24186097561	155.822413888562	-2.63844165657499	2.06057852937527e-24	1.80771477500125e-22
ACKR1	13.8653316097561	3.29097283617759	-2.07489609739837	1.78606477431244e-20	2.60560496947675e-19
AC005256.1	0.00658398804878049	0.90916009243129	7.10942883125332	2.14030276244518e-17	1.60837945574756e-16
C7	21.4552657073171	2.01939631044609	-3.4093357926185	1.78356457157453e-22	5.01883162753077e-21
AC105399.1	0.0221005292682927	1.22871689401691	5.79692781554658	9.95626603205747e-14	4.36526652712642e-13
IGFL2	0.101162847560976	1.47737555167653	3.86828515135418	3.6635049728824e-10	1.05743455529714e-09
PBLD	19.5349182926829	4.38008961014799	-2.15702293063059	6.46366930809111e-22	1.45718163424733e-20
RN7SL3	0.912611831707317	36.9077394462579	5.33777820879992	0.0025188354329218	0.00349321755175164
EIPR1-IT1	0.0156093258536585	0.219385759640592	3.81298974758503	8.14986549214937e-10	2.26309928619009e-09
GLP2R	1.97159463414634	0.147851610346723	-3.73714109774282	2.55847071499289e-26	2.51521988510478e-23
PCMTD1P3	0.0173646792682927	0.220849536194503	3.66883613358532	2.38638479677029e-10	7.05078153608387e-10
FO393411.1	1.07771338780488	5.29851653403805	2.29761494195178	1.84122333872819e-10	5.51570427862518e-10
TRIP13	1.58654371463415	8.59909642494715	2.43829779948289	1.09064499246857e-25	3.30397267405947e-23
KRT24	2.38585858634146	0.0500911913551797	-5.57380779982921	9.99230837076505e-40	1.93730874692393e-35
INHBA	0.129143092439024	6.72423582473573	5.70232793775787	4.88877707184579e-26	2.56171918564719e-23
AL161742.1	0.0443760948780488	0.294160389788583	2.7287483731164	0.000859543210765233	0.0012599095615269
NPFFR1	0.0408533976341463	0.480994216099366	3.55749157348402	4.60457240180769e-18	3.88316874421499e-17
PPIAP42	0.0921043180487805	0.392193743213531	2.09022582029421	5.0346424601944e-08	1.15148812101273e-07
BLK	1.00714156414634	0.214534682682875	-2.2309836787446	2.21068533640188e-17	1.65805676217252e-16
AC108471.1	0.0352327973170732	0.762571860739958	4.43588236828172	0.0152566581448475	0.0192939852659516
NODAL	0.0604564068780488	0.28909872146723	2.25759508599948	5.98805453009834e-06	1.10652307691142e-05
AC103706.1	0.157795905609756	0.809893682917548	2.3596727620015	1.24706189366053e-13	5.39327146872415e-13
SI	20.7352908634146	2.45552566886258	-3.07798447577743	6.76247809307828e-19	6.77073168724545e-18
MIR4768	0.236481514634146	1.30620658541226	2.46558376689708	0.00428667848446465	0.00577594846457715
RN7SKP127	3.1354129902439	0.116672973826638	-4.74811316599706	3.17541399404263e-28	1.14684319792694e-24
IQGAP3	2.72857113902439	11.3895216997886	2.06148959957917	4.0010372554236e-24	2.88372157279378e-22
CA1	255.892319158537	2.52817433790486	-6.66129708165029	5.93570159675439e-25	7.80002242298334e-23
ESM1	0.0481186112195122	2.98519204238901	5.95508493061506	2.66040422882168e-26	2.51521988510478e-23
VWA2	0.46247241097561	7.99881241964059	4.11234661095545	1.23403157781443e-23	6.26319482478172e-22
HIST1H4B	0.0332105585365854	5.32056414217759	7.32379342696431	1.15496216769404e-08	2.81984718640625e-08
GTF2IRD1	2.50547729512195	12.2776782346723	2.29288039714709	4.00929934866621e-25	6.51585687176261e-23
IFNL3P1	0.0469630287804878	0.280958999640592	2.58076225315016	3.20674918371538e-10	9.31981009951638e-10
GZMB	2.26310990243902	10.8179505061311	2.25704864965519	1.55862704274916e-11	5.25999322973381e-11
DACT3	3.66370401463415	0.782654527061311	-2.22685542435783	1.32346679401826e-16	8.64825554513853e-16
LSM3P3	0.0351801573170732	0.2270463094926	2.6901527474564	0.00554239554610562	0.00737312781994619
AC097478.1	0.00394616446341463	0.425365986192389	6.75210978036217	3.70293402729472e-07	7.75883334282827e-07
CITED1	0.133573914878049	1.06410169526427	2.99392583230786	1.49103043700462e-15	8.37430420412676e-15
APOB	11.3786635311463	0.126578587190063	-6.4901539368865	5.62619159216107e-06	1.04273590085861e-05
XDH	20.2446450731707	4.40574518769556	-2.20008238774816	1.40949463427668e-20	2.12333193235091e-19
KLK6	0.0195611290243902	15.787736006222	9.65659894345234	4.58023346210272e-25	6.75585835077176e-23
UNC5A	0.0497230907317073	0.277416478171247	2.48006560378024	7.72474266621805e-05	0.000125981923631086
AUNIP	0.502732490243902	2.55386131437632	2.34481734799354	5.84702502094555e-25	7.80002242298334e-23
ULBP2	0.0822108965853659	1.85821199281184	4.49844166215789	6.40576827024278e-25	8.06461267684851e-23
RF00494	0.00528542012195122	0.689720793234672	7.02785049899763	6.54481321998786e-09	1.64451579457134e-08
PTTG3P	0.0111848765853659	0.271184630549683	4.59965417291385	5.59005661221422e-09	1.41599186827292e-08
AL158156.1	0.0521991126829268	0.23721088012685	2.18407299516982	5.62298330711118e-05	9.31224057045115e-05
PADI1	0.109441677804878	0.641696007336152	2.55172775386908	1.93063140372436e-09	5.15084684445926e-09
MYADML2	0.126052456243902	1.07547639025581	3.09287971810257	1.04031908045851e-12	4.03152235297413e-12
PPP1R14BP2	0.0601180792682927	0.805064160655391	3.74323294332393	6.01707698671421e-10	1.69488723839046e-09
ATP1A2	6.69582230487805	0.293224105443975	-4.51318562694487	9.32807155702119e-24	5.18202439391194e-22
DLEU7-AS1	0.0279083598780488	0.246616067217759	3.14349754791645	1.16831259476252e-14	5.76074379126545e-14
ADAMTS12	0.206518957804878	2.66787140477801	3.69134300042961	1.68267276031909e-23	7.88011098479868e-22
RPL7P52	0.0370454914634146	0.222341667082452	2.58540845796464	0.000162835766229703	0.000256859477313602
AC138904.1	0.0759177831707317	0.388268408042283	2.35454455446535	4.1264963563909e-10	1.18385992714841e-09
C10orf55	0.0591843802439024	0.261818111902748	2.14527652301414	5.05348319636523e-17	3.54218843858023e-16
MYB-AS1	0.0936546563414634	0.43769767179704	2.22451208043611	0.00386977057299182	0.00524481732744952
ATP6V0D2	1.71662271170732	0.424887390778013	-2.01442055605408	3.84959468742726e-16	2.34864143568093e-15
AC091133.5	0.344861243414634	1.93263412801269	2.48648063461303	3.26918393878353e-07	6.89094783704447e-07
AC009362.1	0.0933598570731707	1.85384490217759	4.3115743865151	1.16564294248112e-08	2.84520777651063e-08
Z82243.1	0.190426286829268	0.916761652748414	2.26731405389101	7.08894460357757e-12	2.48670993258842e-11
REEP2	2.20160951463415	0.474186903255814	-2.21503088786817	4.34621230872468e-18	3.68616717004898e-17
PRAME	0.143432984682927	0.954495075642706	2.73436092187602	0.0197646663979814	0.0246571875763505
MDFI	0.486237517073171	6.42901245539112	3.7248640276601	6.12011078354374e-25	7.85541035496733e-23
TIMP1	47.9389773170732	209.631892029598	2.128587178399	4.59292433589642e-22	1.11642263635929e-20
RSPO2	1.75761981219512	0.162490346890063	-3.43519711806639	2.05422402624477e-25	4.53535901708843e-23
AP000892.3	4.79629892926829	0.803468724968287	-2.57760780432324	6.30630498413829e-09	1.58726004196382e-08
CXCL2	3.43838944634146	19.335653994926	2.49145869705509	2.85336166499209e-16	1.77367668999252e-15
AMH	0.0883084348536585	1.69432661772304	4.26201695693165	2.30419474950261e-14	1.09285160276726e-13
AC099340.1	0.04729974	0.242893283572939	2.36041843905872	0.00455635247615513	0.00612186845514176
ACADS	86.7564246341463	21.0841926579281	-2.04080881860834	2.09868299343162e-23	9.18493586380412e-22
LINC01549	0.018691677804878	0.244501940782241	3.70937793750563	4.96414832563689e-06	9.24454017264893e-06
TRMT112P6	0.146263249756098	1.02298002247357	2.80613874413311	5.08664801911343e-13	2.04182053404909e-12
TDGF1	0.688909323170732	6.07336185078224	3.14010931988612	3.55019775303617e-14	1.63962179123085e-13
ALMS1-IT1	0.100580879756098	0.412883429365751	2.03737844117409	3.84752142371186e-13	1.5641800243851e-12
PKP1	0.13553517195122	2.29758882141438	4.08338144431536	2.16662232714609e-18	1.950161266421e-17
HSPE1P5	0.0289532168292683	0.302996676384778	3.38750641667692	1.26682695635797e-11	4.31125873790913e-11
AC005476.1	0.0353170031707317	0.567662752748414	4.00659924892832	0.00349738298774925	0.00476743734560096
MFAP5	9.59792080487805	2.03047535512262	-2.24090439235429	1.34978689158965e-19	1.57553692077906e-18
GAPDHP70	0.059227803902439	0.392546867885835	2.72851841515705	1.31598836088564e-08	3.19689040732374e-08
RPS19P7	0.0834035643902439	1.17258642386892	3.81344140732393	9.70832365828996e-10	2.67517025422009e-09
B3GALT5	12.6301046902439	2.12530630814799	-2.57112390892627	6.39770344816383e-20	8.05445938006496e-19
Z83843.1	0.615517302439024	3.47677936437632	2.49788019974244	4.36062106900532e-05	7.31916901444681e-05
RF00100	0.605187907247387	402.003785228451	9.3756102102284	3.04998180230443e-05	5.20216831029104e-05
NCAM1	2.09912051463415	0.327610411866808	-2.67973188350053	4.94499101569971e-23	1.7495161644596e-21
ACAN	0.109384099195122	0.981349972135307	3.16536469311876	2.11971829535928e-22	5.86263884599511e-21
LINC02320	0.139761441707317	1.31026064890063	3.22881553360163	7.12467097797604e-20	8.87744993065549e-19
AC068790.6	0.0902424326829268	0.387415541881607	2.10200396706076	0.0101529619697566	0.0131020784524521
AL078587.1	0.106765311463415	0.731052651458774	2.77553232992373	5.54678357202272e-11	1.76325692563333e-10
UCN2	0.015551391195122	0.44416994579704	4.83599622629439	4.22378409475457e-24	2.994295408857e-22
GGTA1P	2.39985010243902	0.540521145179704	-2.15052133377163	2.88870392237916e-23	1.14298350300178e-21
LINC02418	0.00682417643902439	4.28504281514799	9.29443895613755	9.19718347014482e-20	1.11726186164892e-18
TH	0.0402232032439024	0.430031429378436	3.41834222198859	4.82333557170589e-12	1.7253658683438e-11
AC010200.1	0.0253675931707317	0.230324115200846	3.18260692004551	0.0194525424490002	0.0242878486086263
ISM2	0.0525096114878049	0.655806119961945	3.64261593848416	1.75573968041537e-05	3.07833974714172e-05
SCN7A	3.22095809268293	0.15275381922833	-4.39820953359292	4.36770955164664e-24	3.07931464681182e-22
SOX14	0.0042543926097561	0.936464190826638	7.78212684228905	4.3897870831504e-16	2.65468471516282e-15
TLR10	0.873102707560976	0.218195158587738	-2.00053228462294	1.45145101195116e-15	8.1662020370601e-15
KLF4	111.914683902439	21.9041415179704	-2.35312376149872	5.29348091241177e-24	3.47898331965557e-22
MTCO3P43	0.0331498207317073	0.404608611226216	3.6094540512564	2.17043167439214e-07	4.64770590933453e-07
EPHB3	12.0005349512195	48.3231786680761	2.00961663866048	1.96003947796177e-14	9.40624886107e-14
C5orf38	0.120147719756098	0.919106720856237	2.93542311956442	0.0324625678783898	0.0394030092046717
TRIM72	0.0137725214390244	0.723802751883721	5.71573197902719	5.38404299861754e-10	1.52404065869934e-09
GPR3	0.132844028292683	0.843191399661734	2.66612677578214	9.0371795236372e-22	1.9128038930598e-20
FBXO2	0.805075595121951	4.31361815832981	2.42170231360264	0.000554740656305869	0.000829949212474588
LY6G6E	0.00449642902439024	0.304194205665962	6.08006916633229	3.19193413290323e-15	1.70859246186438e-14
CYP27B1	0.324187149756098	1.36960354059197	2.07885952534931	1.72029800524909e-23	7.94122326804032e-22
CDH3	0.25900531	17.1003991638478	6.04490451555857	2.42197250257261e-26	2.51521988510478e-23
NPSR1	0.044628753097561	2.51895020061522	5.81870529113809	0.00016125652527895	0.000254534031760016
AQP9	0.382174651073171	2.42833401934461	2.66766288378525	2.75710853118916e-09	7.2304639798046e-09
CCL8	7.30203593902439	1.50467318283298	-2.27884860383512	7.39516195471366e-17	5.03078596413995e-16
HSD3B2	10.502265457561	0.226046269175476	-5.53793865027702	6.7603675700501e-21	1.10888330328368e-19
HSD11B2	226.025300487805	46.0836284186047	-2.29415805424193	7.15603885241298e-24	4.34925646616247e-22
AC079089.1	0.0553093548780488	0.252239635306554	2.18919956942047	3.99871275813238e-10	1.14922980958599e-09
TRPV3	1.04668272414634	0.15159217315222	-2.78755701856097	2.98316815824338e-18	2.59715521046677e-17
TNFSF9	0.477718324390244	6.68583627414376	3.80687590391007	7.37197507792393e-20	9.15617250549578e-19
NCAPD2P1	0.0111706112195122	0.295780472099366	4.72674677386946	7.77357471918284e-16	4.54150224375757e-15
IGKV3D-20	47.0522035853659	9.26905761048626	-2.34376771802572	2.33323971185802e-17	1.74054834680659e-16
CCL14	0.950993256097561	0.22710059441649	-2.06610362816941	1.7201640083328e-23	7.94122326804032e-22
B4GALNT4	0.472449176097561	3.07555721253488	2.70261676936483	0.00388658268608609	0.00526356649111996
FXYD1	1.2965997902439	0.154917549714588	-3.06516075155274	2.92588513929296e-24	2.29664214901263e-22
CPO	6.41977820878049	0.106908960909091	-5.90806876857965	0.000220213517521463	0.000342931701020572
IGKV2OR22-3	2.36228075658537	0.562407232219873	-2.07049338710023	2.67529968461047e-13	1.10806900844323e-12
IGKV2D-30	3.77054201390244	0.451631004693446	-3.06155548887828	1.05676711305862e-20	1.65097508364065e-19
KCNMB1	7.96840336341463	1.00303163562368	-2.98992356971321	4.60363377242326e-17	3.25392823841568e-16
ETF1P2	0.028447206097561	0.41203576841649	3.85641070943812	0.0281980812650006	0.0345163457014857
RF00003	0.0679289242589118	1.59066048911368	4.54945612173661	1.61636354355602e-12	6.12190982271227e-12
UNC5C	1.19813654146341	0.267949862938689	-2.16075734602102	1.57461793888084e-23	7.44602258512725e-22
CCL26	0.282035152195122	1.56376699646934	2.47107867197813	1.71379011694544e-10	5.15464817029928e-10
AL117382.1	2.64952222195122	10.8937358539323	2.03969465828932	1.00076060579464e-08	2.45728807309353e-08
DSG3	0.126210726097561	2.50644722430867	4.31173742810414	8.7345319643992e-16	5.05359858044646e-15
LINCR-0001	0.0966957668292683	0.575073085665962	2.57222068134345	2.4767455077221e-05	4.26798879243766e-05
PP7080	108.33775904878	12.994449322833	-3.05956875242134	2.75419618207714e-14	1.29137498375119e-13
HCAR1	0.0393759405121951	0.52359626453277	3.7330685163218	1.10576901371646e-06	2.21062586491387e-06
FKBP10	6.61553568292683	26.8911316934461	2.02320058486495	1.25599222097795e-14	6.16954070948074e-14
AC008763.1	0.0896911841463415	0.366473904334038	2.03067237839977	1.56553552058347e-10	4.73003002541255e-10
CCL23	3.35753774390244	0.427732042663848	-2.97262442496223	7.17897384044723e-24	4.34956077558097e-22
RGMA	2.67921867073171	0.583977578824524	-2.19782745033855	8.40728822357497e-20	1.03230211576106e-18
AL356653.1	0.132973086341463	0.596500081120507	2.16538805930066	4.21371491658715e-09	1.08320743573046e-08
AC020779.2	1.24204006658537	0.165042821331924	-2.91179941988536	1.88669822049272e-21	3.60387242353821e-20
LINC00896	0.118361316585366	0.556870713175476	2.23414477125351	8.00914850994043e-14	3.5460908612155e-13
TP73	0.160968522146341	0.859740088928118	2.41712198668856	3.29021417024219e-14	1.52572763292647e-13
PANO1	0.0853591070731707	0.366853897843552	2.10358862438712	3.51384499608647e-22	9.01162077762511e-21
AL669983.1	0.241288796829268	2.15222608439746	3.15699679920653	3.48667121071228e-07	7.33025172774774e-07
REG3A	13.0190188434146	140.131961590381	3.42809341478348	5.63783778582736e-08	1.28354155697065e-07
IGHV3-49	120.582183	26.2073438034249	-2.20197370852177	9.43916545718926e-18	7.50334316867509e-17
ITLN1	235.946633414634	52.1636990863848	-2.17734250244693	2.64899900417707e-17	1.95876402337853e-16
RPL3P7	0.564901229268293	2.77324629866808	2.2955052060768	5.98149440663093e-06	1.1055215782246e-05
KLK12	0.384859299756098	3.67188165472304	3.25411654705017	2.06753722769366e-05	3.59800841670628e-05
COL22A1	0.0606530147804878	0.248915828374207	2.03700671122086	1.11289508597622e-10	3.40973928863986e-10
AC093673.2	0.0819054448780488	0.421504885200846	2.36351808487809	0.00251117473630429	0.00348309170034823
IGKV3-7	14.5703317365854	2.71774795012685	-2.42255015624812	2.83246697854738e-18	2.48151241663247e-17
KRTAP5-1	0.268727233414634	1.17313676082452	2.12615676851238	2.4683789727633e-15	1.34176334222455e-14
AL589674.1	0.061209163902439	0.26105588141649	2.09253909537801	3.61007749711019e-07	7.57491152748619e-07
AOC3	28.9373019512195	5.31326387852008	-2.44526014464011	1.78372150328278e-18	1.63280417873685e-17
TMEM14DP	0.151518787560976	0.64034465961945	2.07935193983613	0.000313921381691863	0.000481969254691308
H2AFZP2	0.0333357536585366	0.396736269894292	3.57303804644386	3.56284651339116e-07	7.47904592914983e-07
STUM	2.50555332439024	0.338231736099366	-2.88904530372292	2.91216570702248e-19	3.1701891481051e-18
AC011933.2	0.00578413753658537	0.236132475837209	5.35135080468218	0.0336446662320329	0.0407383705287693
RPL35P3	0.0679805607317073	0.294089479302326	2.11306100748179	1.27372155664288e-05	2.26975308273825e-05
CALML3	0.0538141550731707	0.433095687915433	3.00862819949729	0.000382350917398123	0.000581961028930351
CEND1	0.780111738292683	0.179336811606765	-2.12100912763596	6.7864126121988e-17	4.65258018830659e-16
AC239584.1	0.00654944609756098	0.414776765052854	5.98481836974698	4.65658827031309e-12	1.66787240688768e-11
AC106869.1	1.4514940804878	0.289661314524313	-2.3250997636975	9.72232511915826e-23	3.03536939468986e-21
CTHRC1	1.24124337073171	19.9834073266385	4.00894467714909	4.2316739324676e-24	2.994295408857e-22
AC124283.3	0.0842579536585366	0.399389292536998	2.24491087199602	0.00491108124447327	0.00657569358893976
LINC01876	0.154416304634146	0.649919947321353	2.07343693470624	0.000227686395860541	0.000354142305892031
KLK10	0.404048088292683	15.2667820604588	5.23972518464542	1.2207159550849e-19	1.43611898890692e-18
POLR2KP1	0.0891486065853659	0.414314942093023	2.21644369798036	0.000303154856887332	0.000466029683264478
KRT23	0.159655026585366	24.8781963954123	7.2837801119005	1.17055478013503e-20	1.80259857643034e-19
RDH5	2.96212090243902	0.680891083763214	-2.12113458071686	1.35897062696085e-25	3.65940590493291e-23
ABCA12	0.0147026061463415	0.286438000065539	4.28407908799633	7.32415424986875e-08	1.65021153511279e-07
EPHX3	0.119905068780488	0.523574319393235	2.12650168930108	2.03476547187828e-10	6.05898217920075e-10
MCRIP2P1	0.025320727804878	0.638529166723044	4.65636174233306	4.03843087681277e-16	2.45830762447868e-15
OCLM	0.130218262682927	0.525847866807611	2.01371367745386	0.000190990477854026	0.000298936254511492
C9orf41-AS1	0.0924017573170732	0.375230503868922	2.02178492010277	0.00668527240892848	0.00880889367026678
LINC01694	0.031173058097561	0.255199235348837	3.0332524100216	3.12565202385078e-07	6.59844745627384e-07
AC016949.1	0.114092992682927	0.498428577610994	2.12717660076741	0.00236587956789736	0.00329523513379267
SERPINB7	0.0117028037317073	0.590384746207188	5.65672933291117	1.77419710543831e-10	5.32808758987577e-10
ST7-OT4	0.0108509349268293	0.219238321131078	4.33660873495672	1.00404271843217e-09	2.76197222261108e-09
ATP5MC2P1	0.0498869541463415	0.294701525729387	2.56252003636712	0.00138567182723332	0.00197947284014144
ELOBP2	0.140853916341463	0.570110596300211	2.01704213885407	0.00241055308929411	0.00335408377316163
SLC16A1-AS1	0.115947550487805	0.470040004312896	2.01931120548242	1.232356097531e-17	9.62647865388035e-17
LINC01705	0.00541993634146341	1.31220404439746	7.91950045062088	1.56590347963102e-20	2.32641660253534e-19
SNORA5A	0.807228936585366	4.0545146769556	2.32847943851705	4.92697478334712e-07	1.01936403512835e-06
AC007406.3	0.0447323675609756	0.294344925116279	2.71811673060397	9.30718361435033e-18	7.40754006219311e-17
AL355309.1	0.31351837804878	7.22702027145877	4.52677902142824	4.83231883062373e-09	1.23356152058108e-08
STC1	0.883322376829268	4.10157516109937	2.21516610175041	2.21542698420811e-17	1.65968695401186e-16
EEF1DP5	0.105209577804878	0.512939168054968	2.28552169272077	3.00000763962258e-05	5.12324038729874e-05
AC136475.7	0.0461862814634146	0.327002831818182	2.82376682727253	9.42744624222619e-10	2.60073033216109e-09
CA3-AS1	1.81378016414634	0.249809782600423	-2.86009772790385	6.03296143222762e-23	2.03067805986162e-21
NPM1P26	0.14735889804878	0.808642517336152	2.45616788247386	5.08059877707241e-06	9.45050840351913e-06
AC022034.1	1.41407657560976	0.307759856348837	-2.19998328116831	6.43281854521208e-17	4.43936415045406e-16
FIRRE	0.0107015725853659	0.683801869799154	5.99768364779821	2.96143940924893e-20	4.09240108813387e-19
C2CD4B	0.941981014634146	5.66018188712474	2.58707852596271	2.20084811750395e-10	6.53046270311702e-10
LCN12	0.364663873658537	1.66807844190275	2.19354794589436	1.60573303983156e-13	6.83167701914731e-13
SNORA11	0.246980792682927	1.7563608615222	2.83011853603226	5.39867473739087e-06	1.00248544975131e-05
HIST3H2BB	0.05983461	0.384689957266385	2.68464404121226	3.23546364167026e-12	1.1817854009929e-11
CHP2	147.824780731707	10.0027224522685	-3.88542351866001	5.71280660729858e-25	7.80002242298334e-23
NXPH4	0.0740574432682927	4.40758201983087	5.89519886309882	1.07100105649808e-19	1.28176348662869e-18
IGHV3-15	254.98542502439	59.2684961350106	-2.10507742846774	1.16346138262469e-16	7.69345975170794e-16
IGKV1-16	131.57021197561	28.3476874277378	-2.21452994244006	4.91328393398607e-17	3.44955711585927e-16
SPATA12	0.0410423534390244	0.529751488520085	3.6901303713134	2.82562325766044e-25	5.37090036465888e-23
TNNT1	0.105776927560976	2.3769578667019	4.49001944957865	1.199738808971e-09	3.27129418997675e-09
PLA2G3	0.046550175097561	1.07895806405497	4.53470838788951	9.29339339964874e-09	2.29237037191336e-08
AF064858.3	0.422575557317073	5.28037421887949	3.64335895046358	1.04230933104576e-06	2.08784929334799e-06
AC005921.3	0.0188007497560976	0.316284116862579	4.07235900702366	0.002985000573416	0.00410128205778396
IER5L	1.57927044634146	6.41334028012685	2.0218177054917	9.518321911516e-21	1.50155594158236e-19
CD44-AS1	0.170170973902439	1.19523068824524	2.81223221341703	1.3680395521731e-13	5.88627404294986e-13
SINHCAFP1	0.0573966326829268	0.258889915877378	2.17330076617039	3.00320077552811e-10	8.76106780558817e-10
RPL30P4	0.161157658536585	1.51717007735729	3.23483816831529	1.72473680568949e-08	4.1359551253813e-08
AC244093.4	0.0473570897560976	0.289502163086681	2.61192179710473	0.00941442244333268	0.0121944696907626
CORO2B	1.27754455365854	0.316163004613108	-2.01463313755687	1.6093676583993e-21	3.14223767986361e-20
SHISA2	0.159134417560976	1.6140903794926	3.34240356291452	2.58413299968738e-20	3.61480307344437e-19
CARD14	0.127985086341463	0.619050750782241	2.27408198099555	1.73447787792519e-19	1.97579653920174e-18
CIDEC	6.67723353658537	1.57147838058985	-2.0871280748632	2.69577660725335e-15	1.45871383928071e-14
CYP2B7P	1.21155381073171	0.176338180968288	-2.7804416952322	5.61905881265886e-16	3.34589411117414e-15
MTHFD1L	1.90785484146341	11.1283722325581	2.54421926882659	3.78069629260001e-26	2.51521988510478e-23
AC011742.3	0.0263548280487805	0.295611414735729	3.48756279437532	6.74987959544547e-05	0.000110856980598472
RPL21P67	0.0306707936585366	0.284784507378436	3.21493325971529	4.95122817550488e-05	8.25188290114611e-05
IGHVIII-67-2	1.3458212097561	0.269928768921776	-2.3178361108095	1.01820254401783e-18	9.82623739343837e-18
AC013476.1	0.0438872082926829	0.255146321374207	2.53945243449621	3.22433927928593e-05	5.48363946901716e-05
NPC1L1	0.0752030242682927	1.23824072842495	4.04135732767846	3.72139885641046e-09	9.6269071281513e-09
AC018553.1	0.0168250697073171	0.218481183849894	3.698824649407	0.000379376670304237	0.000577570073330078
AC008114.1	0.0485520631707317	0.252408661183932	2.37815690807311	0.000270597143116215	0.000417602277380974
LINC02568	3.12332010731707	0.481473647553911	-2.69755169546998	3.56660146383253e-21	6.30923988875776e-20
RNFT2	0.170140154634146	0.739970480718816	2.12074404873588	1.1044102360114e-23	5.80279286064743e-22
PCOLCE2	3.1016138804878	0.419916475600423	-2.88484479748682	2.95391229334869e-22	7.83815276355228e-21
RPL11P3	0.200566116097561	2.98777960437632	3.89692392979907	1.66104669919456e-08	3.99096124738297e-08
AC064807.2	0.0467429853658537	0.670353772389006	3.84210088042983	1.24295667490304e-13	5.37671664726018e-13
SCARNA8	0.0941408219512195	1.80341986479915	4.25977105860839	2.16741684015115e-05	3.76169346494051e-05
IGHV4-59	206.014062682927	46.4021918029598	-2.15047796264168	3.299816518661e-16	2.03294701823322e-15
CNN2P4	0.00445918536585366	0.33123452756871	6.21492908266639	6.50658020435827e-06	1.19720581761505e-05
RPL10P13	0.124091141463415	0.527233139788584	2.08704092631481	3.83959631982932e-11	1.24318793334754e-10
SRPX	14.9644552195122	2.56071576427061	-2.54692072864628	2.33561360472246e-22	6.36889965799705e-21
LINC02490	1.91511840756098	0.0787669715856237	-4.60369897496408	2.55957424435742e-24	2.07636089747287e-22
HRCT1	36.0877312926829	6.60633025498943	-2.44958745112441	1.05260489575642e-18	1.01129354404983e-17
FADS6	1.28266447134146	0.308113432310782	-2.05761034551964	1.70635801267714e-11	5.729627493901e-11
AC073333.1	0.130433673170732	0.524276934080338	2.00701270652166	3.43573034738541e-11	1.11764999958235e-10
ANKRD13B	0.858999465853658	4.89335073446089	2.5100935533153	8.55231716891519e-24	4.87683309620376e-22
RPS26P28	0.206314109512195	1.05861954266385	2.35926979876855	1.02637938931105e-06	2.05700264626449e-06
NEBL	1.36904573170732	8.06024466194503	2.55765299191685	2.6745452775639e-23	1.08254872320269e-21
CDKN2B	35.0906225121951	4.03112253171247	-3.12183199982497	1.62547418638815e-24	1.50788007299969e-22
HS6ST2	0.290123214634146	3.85740430386681	3.73289272162027	1.22467633435728e-09	3.33624624312305e-09
RPS3P6	0.219591233170732	1.32816049579281	2.59653713013201	3.693326688633e-06	6.98052425806362e-06
AC007405.3	0.528042343902439	2.24898973653277	2.09055154770084	3.89692048888706e-15	2.0542005013198e-14
STRIP2	0.240525306585366	1.52347847230444	2.66310851544839	5.95487675236863e-23	2.01137892813455e-21
ETV4	0.791605426829268	34.808772039112	5.4585256075149	2.69179885354179e-26	2.51521988510478e-23
RPL36AP13	0.0540307246341463	0.300523624418605	2.47562647094166	1.86695760808484e-05	3.26507072934772e-05
AC007608.4	0.00295506114634146	0.570468766790698	7.5928161077223	1.48112920856878e-15	8.32110492487149e-15
OGN	12.0805384878049	1.11103100512685	-3.44271378081271	2.00811436908191e-23	8.84848213358183e-22
AC007966.1	0.038636039097561	0.23767165038055	2.62095072382598	2.26214985212994e-06	4.37317392891567e-06
MMP1	2.82681658780488	69.0947779978858	4.61132649461576	1.37717803768733e-19	1.60364731499591e-18
OSBPL3	1.48004197073171	5.93931680190275	2.00465889963806	2.46784834640054e-24	2.02740015847516e-22
IGLV3-1	166.604200756098	37.7973719839112	-2.14006694345277	1.20708617298387e-16	7.9412917277948e-16
TMEM220-AS1	1.50107789512195	0.259908434714588	-2.52992348543011	4.14388574032292e-25	6.53184201084396e-23
TUBB4A	1.17952523170732	0.136995449454545	-3.1060064027537	1.42350933190744e-23	6.83143537797561e-22
DNASE1L3	8.75408243170732	0.97681383748203	-3.16380042628794	1.70782933766659e-22	4.82673399397665e-21
AL365356.1	0.0162818526829268	0.304403206249471	4.22464677894009	0.0331034765159218	0.0401306948471639
GNG3	1.38708097560976	0.338674980845666	-2.03407869364759	3.88001886076557e-20	5.163061473749e-19
AC004832.5	0.0981460112195122	0.454368706088795	2.21086193396377	1.57601837436571e-05	2.77932001475372e-05
HNRNPABP1	0.0544476685365854	0.231658235877378	2.0890557949532	0.000192886483359674	0.000301757697036824
RF00139	0.015141587804878	0.335935482349743	4.47159577980016	0.0255394018804298	0.0314206436739497
CLDN2	1.089511466	54.9424252272093	5.65616730963445	2.07269540373602e-21	3.9205286329399e-20
AFP	0.00671497824390244	0.226731833642706	5.07746042717572	1.17662415259148e-09	3.20984790635199e-09
LINC01977	0.0282031664146341	0.418608820995772	3.89167366211621	1.19420149158952e-21	2.42950456652021e-20
RHEX	0.794894387804878	0.1929875564926	-2.04225536409575	8.744764733471e-21	1.39772051650895e-19
SCARNA13	0.504510926829268	19.7320942665962	5.28951475852148	2.12146134637128e-11	7.0438165275796e-11
BRSK2	0.138543706829268	0.974214937868922	2.81389892480337	7.04738960082679e-09	1.76280342701016e-08
AC026111.1	0.0148910558536585	0.231610725792812	3.95918410818404	0.00178363602770983	0.0025175549872771
CDC42-IT1	0.0263021007317073	0.292618805412262	3.4757725522096	0.00144103132954834	0.00205461946001494
TMOD1	2.56274897073171	0.440849976536998	-2.53933248102402	1.33629759182428e-19	1.56167195360393e-18
VEGFD	1.84367174634146	0.106812708890063	-4.10942659779649	5.95421559006362e-25	7.80002242298334e-23
RPL12P47	0.0948555951219512	3.36629819090909	5.1492862933391	1.20329324363601e-07	2.64926747758517e-07
ARNTL2	0.7545078	4.62422266638478	2.61560314808836	8.13717929577709e-25	9.11928509748706e-23
EVX1	0.195740014634146	2.1425705447315	3.45233208854478	1.36444512763218e-09	3.70242996984363e-09
STRA6	0.0323624855365854	1.78650476507188	5.78667353638767	6.85936496173603e-25	8.36411118730429e-23
ATP5F1EP2	0.963427526829268	4.09558782116279	2.08782248023285	1.33237883605679e-12	5.09309165486377e-12
CLDN10-AS1	0.00492533609756098	0.469605688942918	6.57508390028748	2.95763757976981e-12	1.08624128426931e-11
TGIF2	2.85316875609756	11.7883350105708	2.04672298034733	6.47248100206166e-24	4.06111526433565e-22
AC008677.2	0.230261395365854	0.954284385708245	2.05114671161059	0.000522902066388675	0.000784130656906461
CYP2D7	0.125056013804878	0.756657780190275	2.59706651143326	8.19127417159706e-17	5.52775578276797e-16
IL1RN	1.59079503902439	7.47215556553911	2.23177652321128	4.30274744793212e-11	1.38643289879521e-10
DBIP1	0.043914396097561	0.302299056300211	2.78321060591483	0.00495940013358544	0.00663580743892026
SLC17A4	10.2229518512195	1.0896063627907	-3.22993289267236	2.07555924699436e-23	9.1046894301184e-22
AC005089.1	0.0184823054146341	0.468962756976744	4.66525672504768	3.46523308055644e-22	8.92216984937958e-21
AP000697.1	0.00135657170731707	0.365124498498943	8.07227935191445	1.7714622530507e-16	1.13725530338235e-15
AC095031.1	1.2440937097561	0.297845721078224	-2.06245802046068	4.0918737203665e-23	1.51979401705873e-21
GFRA3	2.65031855609756	0.427835704169133	-2.63103698554891	4.6102720423784e-23	1.65704987888756e-21
GJB5	0.151030459512195	3.71395825219873	4.62004615456838	1.13727768477157e-08	2.77912021078286e-08
HNRNPA1P21	0.179554880243902	0.968842284756871	2.43183696676569	1.26154274075559e-18	1.19369402917371e-17
PDE2A	2.69450134146341	0.493577765708245	-2.4486689932717	4.89117689090115e-23	1.73364054041666e-21
AC092436.4	0.0367235656097561	0.326888619556025	3.15402110476818	0.0280511580365582	0.0343451753718213
CCBE1	1.99562525365854	0.196602052046512	-3.34349054608083	7.81243022178889e-21	1.25594856666702e-19
PDZRN4	2.86648742439024	0.217740633843552	-3.71860138232266	1.54749047316246e-18	1.43760159528863e-17
HIST1H2BO	0.13678869902439	6.07453385103594	5.47275275296539	4.77016889516964e-05	7.96658063050642e-05
BLACAT1	0.045403918195122	2.11873080659619	5.54423968653952	1.19715419724283e-24	1.23459710511404e-22
S100P	36.8711677317073	207.941266073996	2.4956110770658	7.87628519421384e-18	6.32844663677654e-17
AL358176.3	0.0259460202439024	0.320534957399577	3.62689653364948	1.12507511523127e-06	2.24713673988914e-06
SNORA69	0.132864297560976	1.16550915877378	3.13293495138355	3.26518246286752e-08	7.63451008080988e-08
ASPG	2.06352977878049	0.264876774363636	-2.96172100590823	7.60616090438058e-17	5.16526261345466e-16
CLDN23	56.5527716097561	7.84671745792812	-2.84943657321995	6.47246632027797e-24	4.06111526433565e-22
SLC16A9	11.9604912926829	2.62809777710359	-2.18618579478107	2.72499944285169e-17	2.00806876465255e-16
PTGES3P4	0.0887756414634146	0.495509972832981	2.48067830913092	0.000609245438979767	0.000907641814272301
AC008549.3	0.0561335653658537	0.468527847505285	3.06119919752515	1.8134298203395e-05	3.17489410842895e-05
SNORD53B	0.111089473170732	1.19836136131078	3.43126899428063	5.12676329009935e-05	8.52833004448273e-05
CHST4	0.0375491635121951	1.57577926430655	5.39114087652745	5.28120945940331e-09	1.34126393763311e-08
ATP5MC2P4	0.131404863902439	1.20048716386892	3.19152939514313	0.000129616579609967	0.00020650885409467
AKR1B10P1	0.793754590731707	0.162972204566596	-2.28406710155795	2.11119326063202e-13	8.85970020284277e-13
ALG1L3P	0.166453533414634	0.938234894651163	2.4948296624622	9.67203844963181e-06	1.74568498847013e-05
BNIP3P10	0.0438960373170732	0.219172184735729	2.31990210417977	8.69895757310064e-05	0.0001410869913228
IGHV1-12	7.42883503756098	1.85108587181818	-2.00476416705899	1.81787825443491e-15	1.011044853614e-14
DLX4	0.0443437249512195	0.261534312530655	2.56019836688529	6.69415266281857e-18	5.45581280236662e-17
LINC02195	0.0547616246341463	0.573376969725159	3.38824680508308	9.96769844276207e-12	3.43684398734254e-11
AP001554.1	3.96932400487805	0.443715177378436	-3.16118752350139	5.03444429509623e-24	3.38915993032381e-22
SLC13A2	12.4445783756098	2.86134058685201	-2.12075421466571	7.46798817524298e-15	3.79327625731231e-14
RPS4XP2	0.23638825195122	1.04456878298097	2.14367725121764	8.18894687027172e-06	1.48913327458623e-05
AC124067.3	0.109940412926829	0.441286904059197	2.00499513037737	4.71927417284361e-07	9.79104201852241e-07
CRNDE	0.0701970636585366	2.16862620340381	4.94922690929747	1.11853743374923e-24	1.17222723056919e-22
AC091182.2	0.0649333807317073	0.72853638551797	3.4879687972533	8.73209079230898e-17	5.86617381432039e-16
UBE2C	15.7223335853659	74.1199381078224	2.23704631135825	6.05312418939922e-24	3.83522783608079e-22
IGKV3D-15	13.7616365902439	2.6302624430444	-2.38737339001986	2.1687805831635e-18	1.95119804855564e-17
RPL31P2	0.0423940890243902	0.394906574207188	3.21957635521366	3.54389128767456e-08	8.24936538425194e-08
C2-AS1	0.027496826097561	0.294056812093023	3.41875790620727	1.03316023086578e-14	5.14140414682386e-14
AC135068.2	2.2482652	0.393814662684989	-2.51322349003809	3.5516941295098e-20	4.79528173975877e-19
MIR3174	0.16966962195122	0.751304102536998	2.14666869571873	0.0277193135292746	0.0339538824049517
H2AFZP1	0.0608951314634146	0.358124542600423	2.5560625961714	0.00251354958418548	0.00348613630003492
NACA2	0.202666084146341	1.32082903004228	2.70426715285738	2.77557534634983e-09	7.27704091468949e-09
ZIC2	0.0307911609512195	2.35251765312685	6.25554547480883	3.24441232735627e-12	1.18483078174389e-11
AL161431.1	0.0379895854146341	2.56821410826638	6.07901770486406	1.42405461779263e-18	1.3312232849452e-17
AC058791.1	0.17282809595122	1.29961699994503	2.91067684574826	8.58465218656225e-05	0.000139295622031876
PGC	0.0338905573658537	1.26426085581184	5.22126699260935	6.47600552987837e-17	4.46503539165298e-16
AL031275.1	0.0878143307317073	0.611854257758985	2.80065974468274	3.03850720743467e-05	5.18487746327613e-05
AC107959.3	0.0701962804878049	0.664314955221987	3.24240089995265	3.06929794873625e-19	3.32630232700382e-18
CKMT2	0.532138965853658	6.43625233276956	3.59634593413052	0.00177754112878806	0.00250931815156416
AC078778.1	0.183829004634146	0.861172520655391	2.22793787121794	2.18800593787465e-14	1.04228343469892e-13
MTATP6P26	0.0342929882926829	0.472497147251586	3.78432008756489	4.62865251010536e-05	7.7455821565616e-05
LRRC8E	0.0460304230487805	0.278486287230444	2.5969466834499	1.39076247829695e-22	4.04268041699518e-21
SNORA75	0.569588058536585	3.20006072389006	2.49010847623868	2.11248178881959e-05	3.67226727531913e-05
STMN2	10.4923004390244	1.02309400365116	-3.35832041017154	3.26080139868086e-25	5.90845023529201e-23
MOGAT2	32.4490173658537	4.92121580359408	-2.7210881030435	2.30653735722573e-24	1.96136606499528e-22
AL109615.1	0.0842519951219512	0.339696834143763	2.01146501743971	1.07349392697355e-05	1.92819161165121e-05
DNAAF3	0.086977932195122	0.378869212769556	2.1229785941678	4.77087354225189e-11	1.52740263844244e-10
SLC26A9	0.0042719617804878	0.42766748787315	6.64544698475722	3.18420908445959e-12	1.16394128449288e-11
KCNK9	0.0248040050243902	0.22012229117759	3.14966025842955	5.08239808787868e-10	1.44271645867924e-09
AC068580.2	0.00357255463414634	0.422959713699789	6.88742037080162	6.33183139296855e-10	1.77992673694178e-09
TMSB10P1	1.56738737804878	7.99001299915433	2.3498360659565	1.19851307845886e-06	2.38521572214744e-06
IL11	0.0779938448780488	1.91132396716702	4.61506825013966	3.66792203016324e-22	9.33250292923949e-21
UBL5P2	0.20496608097561	1.70359558236786	3.05512580520937	2.36285638887188e-07	5.04082962890053e-07
CCDC78	0.0730413493170732	0.970072488477801	3.73130723436885	3.40645706963379e-23	1.31562529215259e-21
SLAMF6P1	2.7753419902439	0.326114817230444	-3.08921366041291	3.8844441261129e-24	2.83126326004049e-22
SNORA74A	0.0117570609756098	12.5829053971036	10.0637219030775	3.23901349952587e-10	9.4093487756679e-10
MUCL1	0.0438653609756098	0.441236648245243	3.33039857740479	7.66275495891216e-05	0.000125055128908577
AC007608.1	0.0375787705853659	0.510756218934461	3.76464509131763	1.03990339146892e-05	1.87119862914938e-05
AC004223.2	0.023611227804878	0.360507019957717	3.93248238250077	0.000522557768413488	0.000783674970142381
MTND4P26	0.019487476097561	0.430390493488372	4.46502705334923	8.46536483811846e-10	2.34499919247665e-09
AC007639.1	0.0624871392682927	0.362632307357294	2.53687626376145	1.05514285545504e-09	2.89719723574031e-09
ACTN4P1	0.106046338780488	0.425709577716702	2.00517473549091	0.0235326694795689	0.0291094226513797
BX470102.1	0.915102629268293	5.45645784566596	2.57595924783852	2.14877683032225e-20	3.06552503210359e-19
LYPD3	0.458941470731707	1.98585639803383	2.11337921982215	8.44714324018278e-11	2.62541220167784e-10
AC116552.1	0.0633859402439024	0.266250767526427	2.07055091020168	3.69602733481963e-08	8.57981058039787e-08
TSPEAR-AS1	0.0563667526341463	0.279858879452431	2.3117831634037	2.56142194028272e-08	6.03926165367887e-08
CES3	36.4320892926829	8.58536463350951	-2.08525841844673	1.0319331376635e-21	2.1420899007516e-20
CHRDL1	15.1836934634146	2.25615958881395	-2.75058174677413	1.44780872136619e-21	2.86186608858928e-20
IGKV1OR22-1	4.29440232439024	0.599981381035941	-2.83946772153079	2.19806156510411e-18	1.9738776111273e-17
SERPINB5	1.4978864804878	20.3640730786047	3.76502595168181	8.90253450574805e-17	5.97446656273601e-16
MYCN	0.301557943902439	1.8006784448203	2.57803343021494	1.10478055435595e-07	2.44263717503172e-07
PTP4A3	4.69185817073171	23.7858574287526	2.34187272408557	1.43436706895602e-17	1.10750731712144e-16
SLC13A3	0.0787376452439024	1.64511282351163	4.38498915123252	5.28891171907514e-11	1.68487545419057e-10
AC108463.1	0.146201285609756	0.846827535708245	2.53411218365611	1.32857826915966e-15	7.5251169975073e-15
SNORD69	0.486152104878049	2.47741718562368	2.34935715933426	3.02656092912905e-12	1.1092431624566e-11
AC245884.10	0.0454588080487805	0.393405968012685	3.11338708200288	0.00103639603598729	0.00150491659269934
CHI3L1	1.32317983121951	10.0915011197463	2.93105973818265	9.17556824124887e-18	7.3087887042454e-17
GRIN2B	0.0230011132439024	0.299226565113954	3.70146266852779	3.46695384041974e-21	6.16672486771174e-20
IL17A	0.0387624037804878	0.223249606761099	2.52592768937211	3.80897993911727e-06	7.1886014854089e-06
PSME2P6	0.0915898829268293	0.529100001775899	2.5302802713077	2.52677836407953e-05	4.34725165700363e-05
KRT13	0.039607111902439	0.299130333139535	2.91694280273679	5.76917846545393e-05	9.54538590955972e-05
SLC7A11	0.397106508780488	3.1866634746723	3.0044487596925	1.500268908393e-22	4.30284224791768e-21
AC108751.5	0.0479619963414634	0.231669693403805	2.27210571088769	2.20686579853753e-05	3.826734111622e-05
PLEKHN1	0.146934564146341	1.71234093437632	3.54272426382919	1.29752194787999e-25	3.63558496748393e-23
INSL5	44.2574448658537	0.592797504291755	-6.22223697774752	1.22843780389281e-21	2.48611191460061e-20
AC022336.1	0.0438234173170732	0.25609843589852	2.54692454771345	0.00319065221457924	0.00436681950700708
SNORD88A	0.10463132195122	0.931987453488372	3.15499573850904	1.47878938677493e-10	4.47840809603129e-10
AC126773.2	0.042347391097561	0.231037750190275	2.44778360160025	8.48382381493183e-20	1.04038188566666e-18
RF00493	0.0319182048780488	0.926686724207188	4.85963028378083	2.84263042567169e-06	5.44325122893064e-06
SLC6A20	0.978348292195122	4.86213164272727	2.3131688935492	3.76628793026811e-14	1.73611009015783e-13
AC093663.2	0.0373420548780488	0.240564083932347	2.68754804088644	0.000113589256463064	0.000182011984141359
AC007182.1	1.93390964634146	0.0949996406490486	-4.34745452617241	2.44027152804349e-25	5.03318982826672e-23
DPT	59.7729094878049	4.63817215006342	-3.68786349559838	1.94262443808727e-23	8.65829944957149e-22
RUNDC3B	1.78411670243902	0.377569654340381	-2.24039526415445	1.84229917029695e-22	5.16163241527706e-21
HIF1A-AS2	0.183174762439024	1.92216122788584	3.39143670244974	0.00428521808279593	0.00577438199814064
HOTAIR	0.0236499524390244	0.290550311820296	3.61887881560762	0.00166880567256777	0.00236442592661093
LRRC36	0.0943776058536585	1.01209514995772	3.42275654403737	3.74817121900478e-17	2.69250454064377e-16
AC114402.1	0.117271718536585	0.575271419598309	2.29438766428979	0.00232087785249098	0.00323394996435929
AC087222.1	0.124540950243902	0.58031587384778	2.22021820053927	3.70161306049259e-07	7.75690380640189e-07
RPL29P14	0.112618648292683	0.526040381818182	2.22372781302002	3.46497701796373e-06	6.57007084834042e-06
GRHL3	0.0963829307317073	1.42253734329598	3.88354504525173	1.26170911393824e-23	6.31078079012841e-22
TBL1XR1-AS1	0.010775457804878	0.333929951353066	4.95372442969536	7.3185389499292e-06	1.33834968082652e-05
NR5A2	6.82378005853659	1.48700830744186	-2.19815843972138	3.12553811936464e-24	2.40467988326356e-22
AL031229.1	0.149180224634146	1.04792701818182	2.81241003595118	5.02204993242334e-07	1.03814376895003e-06
SNORD1B	0.142601790243902	0.667673504439746	2.22715069660876	3.33642154513958e-06	6.34243954477558e-06
MS4A10	4.30509936926829	0.0301942216976744	-7.15563024193652	7.07376728062211e-25	8.5345791588101e-23
AC106820.1	0.225465994390244	1.17514565164905	2.38185781809225	3.82000034476314e-06	7.20799675759297e-06
LARGE2	0.619026968292683	14.6100697335941	4.56081699117916	1.37171622550053e-24	1.36383765025663e-22
AC104365.1	0.00851080926829268	0.41386133794926	5.60370735097687	3.67031470151202e-07	7.6946433210332e-07
TWIST1	0.388572707560976	1.64017354021142	2.07759199065372	2.18952161168436e-12	8.16511733166693e-12
SNORA74D	0.0177962731707317	4.28027427145877	7.90998428539272	9.39431003462998e-07	1.8891907784608e-06
GAS2	0.169059346585366	0.777734858014799	2.20174862269027	7.62781683160637e-12	2.66801856335512e-11
IGHV3OR16-15	1.12892622512195	0.232082318477801	-2.28224269144251	5.00367470545846e-21	8.51722960398847e-20
IGHG3	18.3292401707317	89.7183820976744	2.29125662343337	0.00153579428539846	0.00218346994245841
GRHL1	0.154922464146341	0.879932524334038	2.50584654443557	9.10878528075981e-23	2.87156307355075e-21
AC004593.1	0.0321502548780488	0.767204443551797	4.57670899630285	2.53774299558688e-12	9.38964908367146e-12
RPL18P11	0.0497860697560976	0.247529991141649	2.31378930023824	0.000383351871581809	0.000583301372329941
IL1A	0.16443975902439	1.57597395959831	3.26061262885215	2.2206830015786e-15	1.21624884623326e-14
RPL13AP2	0.165549870731707	1.20904735057082	2.86853295740317	6.60252416023064e-06	1.21313247174518e-05
SLC26A2	216.180643317073	13.7067983095137	-3.97927382589852	2.39560888076698e-23	1.0053260818249e-21
RN7SL146P	0.0355441943902439	0.262943260718816	2.88706567911422	1.53906641000782e-05	2.71637865791822e-05
ENHO	2.63534976585366	0.464208740063425	-2.5051488593477	7.02437865253529e-24	4.30976750997956e-22
FAM189A2	1.10558923170732	0.26684192272093	-2.05075822238751	2.48039453527945e-20	3.48227778236223e-19
CHAD	4.56674419512195	0.629733521610994	-2.85835260861004	1.40280182562936e-21	2.78960284012616e-20
AL033504.1	0.0281362531707317	0.226791584524313	3.01086498104099	0.00462940290334025	0.00621484998545636
FJX1	0.275960257804878	2.26982010718816	3.04004554387665	4.10219043222289e-25	6.51912033606044e-23
PDE6A	1.50570715146341	0.154642101575053	-3.28343615010076	9.68269398228712e-22	2.02495265964853e-20
AC022784.1	0.0165168848780488	0.388252923551797	4.55498326620551	1.53965351043687e-15	8.6348863929274e-15
AC021016.1	0.183040715853659	0.807659340972516	2.14158231389697	2.29239438313422e-07	4.89967393894899e-07
CLIC3	1.61192803414634	6.59718659845666	2.03306357647543	4.02985166302987e-09	1.03787207155716e-08
SMKR1	0.101507225609756	1.94339550748414	4.25892520707931	5.63821208087593e-23	1.92793043781345e-21
PALD1	2.53071077317073	11.194334694926	2.14515424706519	3.18814822488445e-19	3.43398987689221e-18
MYL9	511.996501219512	64.8284776067653	-2.98143435241411	5.71579876062589e-13	2.27692431417741e-12
SNORD14E	0.703467556097561	4.74403415306554	2.75355860305811	3.24871452532967e-14	1.50973339446528e-13
UBE2SP1	0.365739085365854	1.55434053761099	2.08741589954573	7.12829618804755e-17	4.85776472737666e-16
CEMIP	0.518557068292683	21.3645272672304	5.36457081525218	2.92208561846043e-26	2.51521988510478e-23
HCN1	0.0375615913170732	0.220767814894292	2.55519977112679	0.00100779137281806	0.00146524627942981
CNTN3	1.60050772195122	0.288524721196617	-2.47176279607142	3.67277080014544e-22	9.33259243423588e-21
KLRG2	0.0378620039268293	0.531678256657505	3.81173079176736	1.69387179114712e-05	2.97632647152079e-05
EIF1P3	0.230522772926829	1.77362313473573	2.94371830959063	1.82749132156428e-05	3.19922363363325e-05
AC021683.1	0.702554849512195	0.164489393710359	-2.09461630123442	1.04691342237864e-14	5.20850845087941e-14
AC108114.1	0.0383603117073171	0.557022952706131	3.86005042799582	1.96284678504717e-06	3.81931688764497e-06
GDF15	10.6829726365854	101.846351435518	3.25300924650141	9.10878528075981e-23	2.87156307355075e-21
FCRLA	1.7992790697561	0.30682565667019	-2.55192793647772	5.82884824935267e-18	4.81507072255857e-17
AC136475.9	0.0706129843902439	0.379862159365751	2.42747060527544	0.000102128986434623	0.000164512860501368
AL133330.1	0.12580217	0.733103099344609	2.54285929692569	5.0887445812481e-13	2.04223928671576e-12
ADAMTS6	0.0661988182926829	0.376213366805497	2.50667373951845	2.52755776101741e-17	1.87683990312545e-16
SLC51A	13.461841302439	0.791344524799154	-4.08842601178833	5.83978120256261e-20	7.4390064359582e-19
RNU1-106P	0.205117246585366	2.07175116659619	3.33633002842036	4.23245035189076e-20	5.55953573322887e-19
AL513123.1	0.0277048351219512	0.343589013551797	3.63247421988517	2.42937985500385e-13	1.01096408303959e-12
LINC00524	0.015338607804878	0.253803618858351	4.04847319102889	2.63853844899548e-06	5.06946620246996e-06
FAM107A	5.36744917073171	0.531959264587738	-3.33484894497128	2.77734467936774e-25	5.33140184589918e-23
SNORD67	0.125126509756098	1.4306127372093	3.51517380987488	1.4452596228486e-07	3.1576170349097e-07
AP001043.1	0.119773576829268	0.550251924638478	2.19978261508301	2.9706012495691e-08	6.96505224654078e-08
AL442067.2	0.07214266	0.43056353372093	2.57730161323868	2.53926781033305e-05	4.36718924037409e-05
MMP7	0.215514257341463	33.3533620735941	7.27390507060712	1.2387348103957e-24	1.26403107915536e-22
AL161891.1	0.139418693902439	0.568677478879493	2.02818665352074	4.35289217833851e-17	3.09248345744328e-16
PRSS33	0.166848644365854	3.96133730990909	4.56937568281852	2.48190385072679e-12	9.195897165059e-12
AZGP1	3.25232339756098	29.9643428948837	3.20370411130053	3.41785205663559e-19	3.65500913811643e-18
ACKR2	0.842159136585366	0.160168168843552	-2.39450541345252	1.02178987657063e-23	5.50291851889463e-22
ASGR1	0.212770353658537	1.31355297109937	2.62610532845387	1.19605913184825e-16	7.87408979567873e-16
RDH16	0.0453458395609756	0.248008663877378	2.45134842427105	1.08075507591353e-16	7.17837595471446e-16
AC093908.1	0.0317062108048781	0.330947891674419	3.38376670303594	4.89019363282125e-15	2.54124049642143e-14
AL121895.1	0.029503554902439	0.253324362501057	3.10202512807632	1.08997191546795e-06	2.18196959185262e-06
ADCY5	3.66434662682927	0.55002285	-2.73599252089807	1.94262443808727e-23	8.65829944957149e-22
AL109615.3	0.0337623761463415	0.905990757940803	4.74600798585442	1.31258572328451e-25	3.63558496748393e-23
P2RY14	4.55417543902439	0.866651607040169	-2.39366581568274	1.19361209431381e-23	6.15485904938851e-22
PADI3	0.0374431697073171	1.52289273295349	5.34596794723085	1.04713741411297e-07	2.32260613028512e-07
LINC01356	0.0875390846097561	0.569020662663848	2.70048183859817	8.39852267063949e-19	8.24957188676476e-18
RPL21P65	0.04867234	0.24545690255814	2.33429569643087	0.000104641756005751	0.000168434567491864
TPM2	176.517476634146	34.4134145264271	-2.35876807921002	7.05686796786478e-06	1.29318106012252e-05
RASSF10	0.582749065609756	3.1219905777167	2.4215194919896	1.52364073838441e-11	5.15208314238079e-11
RPS15AP30	0.165830111707317	0.731952984714588	2.1420449857646	0.0147100209520963	0.0186464783405847
SYT8	0.108157995585366	0.497785513710359	2.20238392583798	9.02483271673694e-12	3.12787730983367e-11
CNTD2	0.0956929656097561	3.05990118735729	4.99892837875434	3.12553811936464e-24	2.40467988326356e-22
C15orf48	420.430730487805	86.868622744186	-2.2749610542148	1.26170911393824e-23	6.31078079012841e-22
KISS1	0.18183390804878	1.4087535889852	2.95372612503934	2.00438636240819e-17	1.51564129463221e-16
MGAM	3.43431641512195	0.128196972052854	-4.74358887405985	2.5608264220993e-12	9.45939638071664e-12
AC092112.1	0.0340253292682927	0.636646877589852	4.2258123613329	7.67844213163205e-05	0.000125290048853797
UCA1	0.743773191707317	12.9992290888584	4.12741950853202	7.23101380470265e-15	3.67772548912841e-14
SEC14L4	0.0102645845853659	0.260816679262156	4.66728898616042	1.45843645536497e-07	3.18389438088234e-07
AC012066.1	0.0308919548780488	0.251073422854123	3.02280624718671	1.85696425018352e-08	4.43767076082313e-08
CCL19	20.3260569268293	4.91975587397463	-2.04667173874031	5.23440981131426e-16	3.128428863838e-15
AC012498.2	0.0127933948780488	0.349328217928118	4.77111212875775	6.17138953648379e-06	1.13855647857406e-05
LINC02057	1.04757160609756	0.206359059915433	-2.34382017738369	3.70191339964554e-20	4.9773021492599e-19
AC105749.1	1.02852768536585	0.203878491289641	-2.33479914059246	4.12429597120267e-22	1.02708064875504e-20
P4HA3	0.188056967560976	0.761431766131078	2.01754499926704	1.48847520230168e-12	5.6663179309297e-12
LINC01473	0.19717761902439	0.810155174334038	2.03870245781351	7.31079857223091e-10	2.04267805521703e-09
BIRC7	0.106324311292683	0.639782371786469	2.58910973172025	3.76739311845439e-10	1.08580671592974e-09
AMELX	0.00858136804878049	0.455619322980973	5.73047746164436	2.11187573527923e-16	1.33676287155056e-15
TROAP	1.7760487902439	7.28501615010571	2.03626095575578	5.78862094261468e-24	3.70395322889153e-22
LINC00920	0.603793270731707	2.45799574346723	2.02535583414913	1.02028094380287e-10	3.13888061182354e-10
ACSL6	0.0821783114634146	1.87017383878436	4.5082708819258	4.65132460159265e-10	1.32734707995675e-09
AL022718.1	0.439894336585366	19.7113889503171	5.48572860090739	2.49021131320186e-06	4.79446047074058e-06
AC134312.5	0.0652634570731707	0.287988341458774	2.14166309305855	1.35097566598283e-09	3.66690693155188e-09
AC104695.3	0.254618034634146	1.91697764820296	2.91242700112179	3.89760141916364e-05	6.57273169650732e-05
EDAR	0.571021661463415	4.44919929331924	2.96192834294829	5.49496092532982e-09	1.39317774840192e-08
AC003965.2	0.118237273658537	1.2975705407611	3.45605615687546	5.53454200617537e-18	4.59938707311308e-17
IGFL1	0.00105917414634146	1.54874542234672	10.5139444902686	1.11823532716374e-13	4.86870570919618e-13
RERGL	2.98291246585366	0.099074648435518	-4.91206188907574	9.20781478897827e-27	2.23151391410888e-23
AL645924.2	0.0398805417073171	0.33730087448203	3.08027914720661	5.24114474036151e-05	8.70888877495106e-05
DSCC1	1.4816175804878	6.39390727315011	2.10952469930819	2.61629843331364e-23	1.0656469333001e-21
ATP11A	1.5474344	7.46852673403806	2.27094542942217	4.44442103547192e-25	6.70461931735245e-23
RNF182	0.0330344222439024	0.419415912052854	3.66633957829535	3.33105558313376e-06	6.33285993781108e-06
ERFE	0.0749420907317073	0.835709744312896	3.47915382608069	6.15520372015674e-21	1.01910409672416e-19
CD163L1	7.81480391707317	1.06939576909091	-2.86941380066033	2.26133391659262e-22	6.22766221234343e-21
AL031667.3	0.0762451209756098	0.37749220243129	2.30772991839519	7.84113826306112e-09	1.94902549543883e-08
VPREB3	5.10794158536585	1.13963686414376	-2.16416783163572	3.67399045131361e-16	2.24704501167408e-15
TBX15	0.0291022029268293	0.248729315983087	3.09537628899576	8.58178497058998e-18	6.86118131999169e-17
STK31	0.0415601966585366	0.655245673073996	3.97876153566969	2.42693991976478e-21	4.48128677756186e-20
GLRX3P2	0.0545792480487805	0.227467800887949	2.05923791614376	1.68636592875366e-06	3.30622536421033e-06
RF01909	2.09127129512195	0.120334895539112	-4.11925326018915	1.51004787653923e-31	9.75893607678087e-28
PRKCB	2.74798160731707	0.646908976786469	-2.08673771053953	2.62922437270217e-22	7.07991696360412e-21
PRSS51	0.0872167385365854	0.787303030169133	3.17424208380726	1.22632039449325e-05	2.19011604720294e-05
LRMP	3.50156944146341	0.723119902980973	-2.27569490828844	5.48919515367444e-21	9.2142437783065e-20
KISS1R	0.0265360824146341	0.270007742270613	3.34697347305446	6.92871294143861e-09	1.73468345181575e-08
KLK11	0.409480075609756	4.17773340111628	3.3508552705012	6.36130435718886e-08	1.43996461035817e-07
RPS6P25	0.419161307317073	3.01746116215645	2.84775774883353	5.36225664046074e-14	2.42905214358067e-13
COL9A3	0.683255548780488	6.64232998287526	3.2811922197896	3.34338611142034e-10	9.68497981894779e-10
SLC22A18AS	19.7318287804878	4.10379062167019	-2.26549564316062	5.47403901919725e-24	3.54952068575907e-22
IGHV1-2	177.241085365854	33.8807554755814	-2.38717511708966	4.7822904337991e-16	2.8789366938848e-15
PDE9A	23.0956894390244	4.13289389471459	-2.48239938285205	7.77501560461907e-25	8.97273824656872e-23
AL139147.1	0.00689773926829268	0.218593322980973	4.98598192721986	0.000225974607717164	0.000351564411364177
MMP8	0.00637614319512195	0.427416720623679	6.06681550771262	1.94573472694828e-12	7.30234318352173e-12
SLCO2A1	19.2882404878049	4.76308731014799	-2.01775264434595	9.93636329309168e-23	3.07741551959204e-21
ABALON	0.181470040731707	0.788611395264271	2.119583166888	4.33616451440571e-23	1.58025484220485e-21
HEPACAM2	37.7397504878049	7.47137243620296	-2.3366396998049	3.80984466855015e-20	5.08723578274586e-19
PBX4	0.383017451219512	1.58074983213531	2.04512703480388	1.10761723508358e-22	3.32937720213961e-21
LGR5	2.12816889268293	17.0095046960677	2.99865657783601	2.24039690701569e-15	1.22633583380068e-14
IBSP	0.00719999292682927	0.796820065966173	6.79011467911473	1.31925998659011e-18	1.24164138932083e-17
RNF43	7.74078564390244	40.7148457038055	2.39500303106717	3.35060360632856e-19	3.5910172868711e-18
IGHV2-5	38.2527252121951	5.51516084268499	-2.79408766646462	2.81175793440967e-18	2.46559759531138e-17
YBX1P6	0.135837895853659	0.910187706194503	2.74427808346767	4.65416356871064e-07	9.65973275048089e-07
SGK1	25.3924587317073	4.31568922748414	-2.55673721147184	1.59186638613338e-17	1.22133381457673e-16
AC097658.1	0.359197181707317	1.76267608765328	2.29491945120292	8.5342948092075e-13	3.33796465121878e-12
MMP13	0.0180168411463415	0.88606764005074	5.61999884064752	1.34040104890305e-19	1.56552382747785e-18
RPS4XP8	0.164197052195122	1.27563263109937	2.95771277581053	0.0388362564858763	0.0466747669692642
HABP2	0.00718382256097561	0.614875288059197	6.4193982993716	1.37810955325897e-11	4.67520350281451e-11
AC005534.1	0.0471181997560976	0.285672095877378	2.60000379803975	9.8084954791266e-14	4.30242331107028e-13
AC008456.1	0.0249817414634146	0.394293292029598	3.98032321156172	3.1398290526053e-07	6.62621156764031e-07
AF124730.1	0.0402954807317073	0.215497237230444	2.41897942341594	0.000280739778222369	0.000432772745501732
IGLV10-54	99.2902303463415	15.77489925926	-2.65402097890027	3.26085069362878e-15	1.74211554830738e-14
SLCO4A1-AS1	0.55865439097561	7.53774239186046	3.75410454328315	2.63046901326088e-18	2.32026993762975e-17
DPP10-AS1	3.62179259756098	0.74789990217759	-2.27578683256413	4.37659942928497e-19	4.54978604477088e-18
KLC3	0.00451054407317073	0.351798546596195	6.28530424683378	1.91107750766798e-24	1.69187080907154e-22
AC008551.1	0.0311560982926829	0.336985037124736	3.43509805422775	0.000364109342706847	0.000555551678352054
AC090578.2	0.0350869058536585	0.225795855856237	2.68601437376404	0.0025903159690192	0.00358747382008317
FAM131C	0.0516205383170732	0.34908602435518	2.75756550825668	3.72724761163146e-14	1.71893141518341e-13
LINC01269	0.0432408921951219	0.368422284016913	3.09089212964621	1.03546052606479e-10	3.18153861796262e-10
GLDN	1.34107948073171	0.256167411107822	-2.3882358859891	9.3807533192216e-09	2.31156814452889e-08
ZDHHC8P1	0.483552205365854	1.95328396225793	2.01415813915183	4.01992068349597e-06	7.56110152455778e-06
MBNL1-AS1	2.81561120487805	0.530347682854123	-2.40843776222808	1.78737397852032e-19	2.0300882657031e-18
MIR503HG	0.0988645958536585	0.927702572114165	3.23013646266862	1.21457046193177e-19	1.4314949614549e-18
AL162578.1	0.0314862943902439	0.758196468752643	4.58977585491483	0.00954849554298424	0.0123582264077022
TMEM132A	0.977680126829268	6.24357684693446	2.67493833046732	4.0010372554236e-24	2.88372157279378e-22
SNORA22	0.177069236585366	5.45406069978858	4.94494526652385	0.000554994874468898	0.000830265480416898
ADHFE1	0.960150175609756	0.153816464856237	-2.64205013234217	1.90403288905681e-24	1.69187080907154e-22
AL020997.2	0.0832267412195122	0.456020789302326	2.45398054220114	0.00368163193773668	0.00500101450352685
RNA5SP18	0.0289863146341463	0.565608158350951	4.28635910613487	2.32829435584245e-08	5.51104516799822e-08
CMA1	2.92780104878049	0.250444704883721	-3.5472535079695	7.53059353727905e-25	8.84867560610704e-23
RN7SL364P	0.0826985146341463	0.449276250570825	2.44166947862725	0.00545556154862248	0.00726458978741021
RPS12P31	0.0524919163414634	0.218378915306554	2.05666639677889	0.000143406834027507	0.000227358876287947
LY6G6F	0.00424363658536585	0.301579122452431	6.15109163509233	4.75519900792397e-14	2.17130942924234e-13
TP53INP2	55.1296380487805	10.2907299608879	-2.421482807763	2.36433386716494e-25	4.92900053941869e-23
SYPL1P2	0.0940144597560976	0.484161195856237	2.36453288549976	2.00885396832604e-16	1.27781039166356e-15
NDP	0.105513028243902	0.424703546323467	2.00903500839294	0.000535980637829548	0.00080299765135919
AC018629.1	0.426343657317073	4.4899551105074	3.39661232229438	1.19773507777841e-17	9.37871069788684e-17
NEK5	0.106677510487805	0.564799821460888	2.40448357005586	2.66518507754356e-19	2.92431286267202e-18
H19	1.22678442682927	18.9259647556871	3.947413180877	1.81212846777976e-11	6.0669222471618e-11
XRCC2	0.447048614634146	2.15177572008457	2.26702408140622	9.0416487351083e-24	5.0664591235919e-22
AC112496.1	0.205385711219512	1.01812079114165	2.30950101344923	0.000234572998047601	0.000364502788021711
TMEM37	54.6247490487805	6.9355535564482	-2.97747180678041	1.1044102360114e-23	5.80279286064743e-22
CYP4X1	0.570174390243902	4.82934785505285	3.0823532374675	1.3022935334382e-09	3.53823809225054e-09
PEG3	0.796103887804878	0.165768876816068	-2.26378354236505	8.84234452958795e-20	1.07753221709397e-18
IGKV1-9	168.498960487805	40.3029379424736	-2.06378277599306	1.20671517813544e-16	7.9412917277948e-16
AC011511.3	0.0319435134146341	0.44701332987315	3.80672294675894	9.37647801319345e-11	2.89753196875669e-10
AC106772.1	0.0131873090243902	0.249136236194503	4.23971276664575	5.54474547238168e-14	2.50546085565469e-13
CLDN16	0.0349961388780488	0.296649065173362	3.08348957296646	2.0923666898257e-17	1.57633791307214e-16
ABI3BP	4.5599173902439	0.659907875750529	-2.78867114705198	1.55728932842522e-23	7.4001778185069e-22
SIGLEC15	0.150035338292683	0.761346912069767	2.34325163255705	3.17535403998429e-11	1.03590382176031e-10
AC137894.1	0.0447596895121951	0.268372240338266	2.58396351716737	3.14756239162717e-05	5.35870562424197e-05
HOXC11	0.0347509168536585	0.590336405175476	4.08641436649077	9.36070309270585e-07	1.88340921089021e-06
HOMER1	0.352754017073171	1.76298935264271	2.3212893446317	4.34934199642307e-20	5.67845404893269e-19
IGHV3OR16-11	1.47264862902439	0.311155126553911	-2.24270732612132	5.4877971639967e-17	3.82724501494849e-16
PYGM	2.73911455365854	0.23205143110148	-3.56119310286029	5.11109937812082e-22	1.20846335052447e-20
METTL24	1.4018060097561	0.176929217704017	-2.98604249813245	3.75355424545409e-19	3.97454449540491e-18
CGREF1	0.608430858536585	7.3764407027907	3.59975962066687	4.10495962130157e-23	1.52173914221405e-21
PKMP4	0.0579283648780488	0.246038577758985	2.08654269319937	2.64365168270398e-05	4.53826091944969e-05
GSTA1	25.1155251195122	1.59241330663848	-3.9792927021724	1.14315242612719e-16	7.56948061398701e-16
CR2	5.26097163073171	0.98439548130444	-2.41801933001935	1.6222057830139e-14	7.88846895437008e-14
HIF3A	1.23718509756098	0.293826014232558	-2.07402732337995	2.30048123812029e-15	1.25709498998524e-14
AC138305.3	0.20505716195122	1.00102788651163	2.28738412705193	2.19957745173865e-07	4.70751822875692e-07
SLC6A14	0.684593258780488	4.18018717697674	2.6102485523125	7.79659659019846e-11	2.43416843031542e-10
RPL10P14	0.0503593285365854	0.233082043086681	2.2105069096334	0.00180314216141768	0.00254379103729651
CARTPT	1.26495061780488	0.24724405154334	-2.35507334824464	4.99741185245869e-06	9.30201814472629e-06
REN	0.324991256829268	1.76040655790698	2.43743583995819	0.00911358221432069	0.0118213776658359
LDLRAD3	0.870486556097561	3.67514268668076	2.07790634138342	2.27206959928931e-19	2.52151604985811e-18
AC036164.1	0.0213422070731707	0.2948396794926	3.78814941205343	0.00050780911435744	0.000762972962582304
ZNF750	0.0287403057804878	0.268617812881607	3.22440766108406	1.99596688702474e-05	3.48001852568666e-05
TRIB3	1.70860915365854	26.218942627907	3.93971518323557	4.55806954271266e-26	2.56171918564719e-23
CA9	0.6163065	33.7012804254757	5.77301158822162	3.40554534184851e-20	4.62371940390469e-19
TMCC3	18.1407635609756	3.74284995433404	-2.27702606260446	9.77361629386894e-24	5.33777106212763e-22
HIST1H2AH	0.0491806092682927	4.94653823714588	6.65218581124581	1.0697315918639e-09	2.93600737585749e-09
IGKV1D-39	7.21284236341463	1.00765428832981	-2.83956713823262	2.87037304398614e-18	2.5101845997656e-17
IGHV3-72	108.551409780488	14.4034686231712	-2.91389027624259	1.26996309658329e-19	1.49134127901616e-18
SH2D7	2.1975150902439	0.178589524826638	-3.62115370559185	9.27972013715495e-24	5.16997741434368e-22
TMEM255A	0.980144163414634	0.239934818577167	-2.03035142989512	7.34431043088887e-21	1.19255854802407e-19
MPZ	3.3693080195122	0.565395825412262	-2.57511918833079	1.77830332882547e-23	8.11241057394546e-22
AL136115.1	0.051438877804878	0.489873643763214	3.25147859950937	0.00231207297658757	0.00322260753918618
ZBTB16	1.05342716341463	0.128149596926004	-3.03918972008136	5.15891772992642e-19	5.28373465123156e-18
LRRC43	0.0647599834146341	0.291921069957717	2.17240382258162	6.24808512836288e-12	2.20218851750282e-11
H2AFZP3	0.260490309512195	1.86178394465116	2.83738405249177	1.23129588283014e-10	3.75253316405711e-10
AL390729.1	0.163858271707317	1.18689747429175	2.85667491021033	3.82615926440253e-17	2.74137382920311e-16
PRSS1	0.034828998097561	1.00764910487738	4.85456055178042	3.16243051930099e-05	5.38260055378875e-05
GAPDHP21	0.0365994848780488	0.216658376976744	2.56552677024196	1.00740697451001e-05	1.81537377282276e-05
AC007608.2	0.00136951390243902	0.627810200528541	8.84052074804651	1.39114686127451e-07	3.04419360568738e-07
KLF7-IT1	0.0600761773170732	0.438490141966173	2.86767948735776	0.00211277798858803	0.00295779764912591
SCARNA21	0.161992648780488	9.66855316807611	5.89929976627844	0.000656527602743499	0.000974711475763149
SLIT3	4.9394342195122	1.02422312945032	-2.2698157556844	2.99393949435246e-21	5.39967431781446e-20
OSM	0.66066957804878	3.5400344197463	2.42176256833474	8.2975696228276e-12	2.88510186239924e-11
PKMP1	0.0557590443902439	0.414977012579281	2.89575368005183	6.05255983284279e-08	1.37440887841598e-07
LAGE3P1	0.0912744353658537	0.395139117843552	2.11407793267931	1.51470082747437e-13	6.46602405870001e-13
AC127024.1	0.0421455446341463	0.267358583699789	2.66532396446736	1.30950630866606e-05	2.33009437522188e-05
AL161909.1	0.332046902439024	1.77424723606765	2.41774811361373	5.94679934289708e-08	1.35134344695071e-07
MT-TM	1.06581047317073	44.3547076945032	5.37906441657687	1.97538067014514e-07	4.24927110094019e-07
AC024558.1	0.0912451507317073	0.503393001289641	2.46386536544743	2.92267255228782e-12	1.07421375248827e-11
IGKV1D-33	1.78991872195122	0.25332417769556	-2.82083739590407	1.33602335671353e-16	8.72442601548061e-16
SALL4	0.0337643891707317	1.05769352715433	4.96927539045525	4.70604826204327e-25	6.86021531612744e-23
NSG2	1.38429472926829	0.101993782424947	-3.76259802609971	6.15856392590795e-25	7.85541035496733e-23
PLAC1	0.0454413263414634	0.296764866046512	2.70724345163856	5.20450121847079e-07	1.07437041762896e-06
LINC00618	0.0514755873170732	0.326232150824524	2.66393867883831	6.64693031999285e-12	2.33800226857804e-11
TMEM171	47.2725730731707	10.5197639224101	-2.1679010645646	4.24217477063301e-23	1.55476908228795e-21
F7	0.0490708175609756	0.640502898579281	3.70626788623238	1.70476689147546e-06	3.34162577008657e-06
AC127071.1	0.00306572975609756	0.353775587653277	6.85046015869615	1.4300931173187e-07	3.12518545520457e-07
SNORA71C	0.436541334146341	8.52800303636364	4.28801778398802	2.76645218905851e-16	1.72296739612806e-15
PLCL2	6.42928170731707	1.41691094674419	-2.18190847836322	1.81804527468039e-23	8.25486224484857e-22
LRRN2	7.24577573170732	0.615009678183932	-3.55845913386323	2.20484553027304e-24	1.90837255093454e-22
GABRP	0.198128837317073	2.41490470658985	3.60745547823378	8.54588273009052e-05	0.000138708777024727
TRHDE	0.735271868292683	0.168827873649049	-2.12272467397682	1.28297664818868e-19	1.50513472343347e-18
AL162413.1	0.00911423414634146	3.89088091205074	8.73775967503492	2.3999489131935e-10	7.08869736882931e-10
CD22	2.50180721463415	0.536030088708245	-2.2225847318088	4.4041824046364e-15	2.30468033261351e-14
TMEM72	7.64765017073171	0.383405365023256	-4.31807410108731	1.49977858556925e-24	1.43427147360363e-22
CASC15	0.101085441707317	0.407202623636364	2.01017162110612	5.32794919113587e-11	1.69619505612056e-10
AC007207.2	0.0306038929268293	0.229844250613108	2.90886949286214	0.00139267584730525	0.00198845270841404
GJB4	0.0932183258780488	1.62185545970613	4.12088783806858	9.81818779774763e-21	1.54264539172347e-19
SHH	1.22969415292683	5.94350654961945	2.27301480738648	1.03911856917856e-19	1.24591408900643e-18
DNER	0.864814641463415	0.188266633156448	-2.1996136172614	6.21693402686077e-20	7.86261688928745e-19
RYKP1	0.0180632275121951	0.221897104408034	3.61876324186845	9.22048506976383e-10	2.54580980536288e-09
AC020612.3	0.0571247502439024	0.248880023255814	2.12326257712759	0.00119536489713031	0.00172271869661506
CXCL5	0.410910842609756	18.2454182039535	5.47256501007673	4.33037102506594e-16	2.62040358608785e-15
FER1L4	0.308900913170732	2.34360788027484	2.92351516509353	1.12318120099527e-14	5.55374575998375e-14
NR3C2	19.1397538536585	3.37516713778013	-2.50354142510732	2.20653914148112e-25	4.75337565278177e-23
FBXL22	1.99994658292683	0.456731177610994	-2.13054428705476	6.61069898372062e-14	2.95863877877136e-13
LINC01605	0.185751218536585	1.80868212610994	3.2834952981203	1.23452610802574e-22	3.64862685707364e-21
CILP	6.08717353658537	1.05153747684989	-2.53327222685642	2.07671055910509e-19	2.32066608518064e-18
LINC02560	0.02734636	0.244644972854123	3.16126891983476	1.15549647162769e-06	2.30552285601705e-06
WNT11	1.6279327804878	10.5660271636786	2.69831998881391	1.21611038965791e-05	2.17228194533698e-05
AC005165.2	0.106559184390244	0.820848300951374	2.94546068045293	0.000733915171334801	0.00108462133865684
MRGPRF	16.9024882195122	3.37290103742072	-2.3251737469326	1.96239707957697e-15	1.08426772809457e-14
AC007128.1	0.0178403891463415	0.623272803209302	5.12664477174117	4.12396697045016e-22	1.02708064875504e-20
MMP11	1.13298616829268	25.5654613490486	4.49599390714992	8.04510111858793e-25	9.11928509748706e-23
FHL1	35.7225685365854	4.31221128520085	-3.05033604475911	2.79491818393841e-23	1.12190214803722e-21
AC117386.2	0.00279078829268293	0.377752920972516	7.08062641415755	1.3482004818944e-15	7.63179881546529e-15
SLC8A2	0.892909399756098	0.152015672399577	-2.55429372854989	8.54561433110339e-08	1.91164613651128e-07
RPL39P40	0.615987970731707	3.39168034300211	2.46102612331394	2.05068272203112e-10	6.10450431671109e-10
JPH2	6.14970682195122	0.877886136128964	-2.80841189765981	1.46485904365163e-15	8.23685821876966e-15
AC006970.1	0.0729697090243902	0.782482729534884	3.42268930418026	1.52991571630157e-12	5.81493940553908e-12
AL162582.1	0.0236617026829268	1.95170493272727	6.36603725328296	2.83435675651267e-16	1.76299354492357e-15
AL021578.1	0.141787584634146	0.881351549386892	2.63598637819617	3.6811894392019e-12	1.33528345832079e-11
MINOS1P2	0.145107613170732	0.793104535200846	2.45038781960867	0.00634600409823814	0.00838407682839121
MYOCD	3.36197743414634	0.531909651397463	-2.66005692139581	6.14351651114974e-20	7.77483669178663e-19
RTEL1-TNFRSF6B	0.179700255853659	0.754417192367865	2.06977009094796	1.70085488345875e-17	1.29929765486597e-16
IGLV2-8	147.847946146341	23.137139673129	-2.67583177463276	7.91148618853969e-20	9.78391711325629e-19
RPL7AP4	0.0285719390243902	0.397335124249471	3.79768547997702	5.31232856139644e-07	1.094997088543e-06
SNORA22B	0.135637536585366	0.660541055813954	2.28389174686576	0.00167743453627302	0.00237595710032593
AC012085.2	1.49469724853659	0.222506364959831	-2.74793478447111	8.2069650243345e-15	4.1422952288609e-14
FTLP3	4.21682209756098	17.0950322970402	2.01934908588859	7.4158981411646e-05	0.00012119989308008
AC087379.1	9.41637883731707	0.383645307716702	-4.6173273488494	2.13148847358534e-23	9.30749966798932e-22
VSNL1	1.20097967073171	8.96184891657505	2.89958467459736	6.90102696495015e-21	1.12718711707206e-19
AL355312.3	0.217393316585366	5.51052393742072	4.66381000314975	1.14573624284691e-21	2.34398302342265e-20
AC067945.1	0.0289873470731707	0.449022014545455	3.95329096994943	0.000269562492046739	0.000416171173419508
AP005271.1	0.0294822656097561	0.651164908118393	4.46510365361268	2.04406551494092e-09	5.43700675040123e-09
AC026368.1	0.073144757804878	0.642134341754757	3.13404878002079	1.66779275582192e-15	9.30776221930783e-15
LAMTOR5P1	0.0338284717073171	0.304619203657505	3.17069698831266	0.00324517012671967	0.00443798817922275
RPL31P61	0.0841899292682927	1.42081795369979	4.07693023724239	2.29826326433615e-06	4.43900459941714e-06
PLAC4	0.0109832887560976	0.743974848972516	6.08187183574049	6.18882487532139e-19	6.25400633626222e-18
ADTRP	30.4098630731707	3.78459451484355	-3.00632867849794	5.06188254813048e-24	3.39584009837902e-22
BTNL8	23.7195477073171	2.64845220361522	-3.16285512253753	2.19336783224167e-23	9.34615725967066e-22
LINC02474	0.00157083585365854	0.752076615412262	8.90320339673929	7.01747042409752e-11	2.20117645336358e-10
COLEC10	0.0509002706341463	0.394762481458774	2.95523964925176	6.38392913053144e-05	0.000105149620238504
TMEM74B	0.44068836	3.61932776211416	3.03789106640692	1.18442931232742e-19	1.39937327893992e-18
HAGHL	0.210263076097561	2.64128679340381	3.65097353072618	2.34338099974089e-23	9.91997179540969e-22
GCG	22.0788941780488	2.54910222071247	-3.11460678383573	1.86714478715206e-25	4.52502539166302e-23
RIPPLY3	0.0456253226829268	0.623622611424947	3.77276657106903	3.62541208615276e-11	1.17718120124485e-10
TMEM211	0.312168117804878	4.40058418813953	3.81729995234405	4.44845811639702e-13	1.79718078684529e-12
AC113143.1	0.0621509595121951	0.596735862325581	3.2632439123598	0.030163301688368	0.0367710068620522
AC073283.2	1.37016936829268	0.101999104376321	-3.74772584799683	1.65838544058422e-26	2.51521988510478e-23
AC096537.1	0.0195845826829268	0.276314127061311	3.81851903230306	9.2207013399346e-12	3.19462039990443e-11
TDO2	0.31514718097561	1.34458179608879	2.09305985973083	1.25387007547913e-08	3.05134090917401e-08
AC005392.2	14.7993039146341	2.68677794342495	-2.46158032461402	1.37374200032973e-11	4.66120229303339e-11
MIR6797	0.218746192682927	1.09879099450317	2.3285871795934	1.71245224521747e-09	4.59084957553599e-09
ZG16	426.361710243902	17.7684749486744	-4.58468611487872	6.11691841161803e-25	7.85541035496733e-23
SLC39A10	1.51288678292683	6.66178447167019	2.13860465200872	1.94387559015193e-25	4.53535901708843e-23
CYP3A4	10.7751886946341	0.378366043241015	-4.83178670504036	2.10577790052208e-10	6.26082225660514e-10
MYH11	282.682944487805	15.7825877052854	-4.16277916819849	1.99980198539964e-20	2.88268854222515e-19
PALM3	0.211661903658537	1.66124267131078	2.97242930315531	8.05469576623897e-10	2.23763349356414e-09
LINC01730	0.05490232	0.535357570697674	3.28556378455599	2.92229530311412e-17	2.14044054917932e-16
DNAJB5	4.00973277073171	0.873914565687104	-2.19794193808377	5.62453520626071e-13	2.24333446984124e-12
ZNF460	0.258297865853659	1.46346214270613	2.50227779757316	5.98149440663093e-06	1.1055215782246e-05
TESC	1.25097062439024	32.3177834227484	4.69120843418945	5.87216090822502e-22	1.34414941781189e-20
AL589647.1	0.0613222182926829	0.26075794038055	2.08822939350561	0.00729771463286706	0.00956711686402235
C2CD4A	0.406602905853659	8.52186011732558	4.38947593970452	2.85710085175274e-23	1.1351121170857e-21
DPEP1	18.2407995195122	101.695135852896	2.47900980444302	1.84186355401499e-19	2.08343352305966e-18
GAD1	0.00993281953658537	0.529487562082452	5.73624968455278	8.25696902604006e-23	2.66366248713585e-21
MCIDAS	0.0338233387073171	0.600124948033827	4.14917192540371	6.24860168426735e-23	2.08875671473406e-21
CXCL12	21.3191876829268	4.07855934712474	-2.3860209186647	4.28891473371015e-23	1.56893356334288e-21
SMYD1	1.55638187546341	0.0866561605348837	-4.16674995798392	6.69326532331453e-08	1.51245953483009e-07
ATP6V1B1	0.0475330414634146	0.23058366594926	2.27828769677386	7.27321753375205e-08	1.63968769237657e-07
HHLA2	57.2129236097561	9.01142344532135	-2.6665141513119	1.06822217326958e-23	5.70542465436656e-22
DLX6	0.0179725853658537	0.299703098344609	4.05966413724835	3.81591013864396e-05	6.44057332358571e-05
RAD54B	0.192271491463415	0.816416449302326	2.08616038351658	2.68640343542043e-22	7.19392124391316e-21
PDK4	37.4751326585366	4.28777926321353	-3.12763104295381	6.12011078354374e-25	7.85541035496733e-23
BTBD16	0.041689960195122	0.56447958063425	3.75914949439642	4.19561808039157e-23	1.54073615188321e-21
AP000812.3	2.21280191878049	0.0782727850528541	-4.82121972352175	2.3593892312079e-28	1.14359596036647e-24
HS3ST4	0.00831943546341463	0.225943733809725	4.76333410256147	0.00639952630722019	0.00845190844988999
AC092828.1	0.0240983740731707	0.318487163143763	3.72422750913631	0.0253681380559982	0.0312225909700699
LINC01979	0.0491411909756098	0.44872016540592	3.19081129184328	5.95934032255637e-20	7.56659134576556e-19
ISX	30.600201804878	6.11512427746723	-2.32308744335375	1.15954720463989e-21	2.36396437471695e-20
HTR1D	0.436960106121951	3.61548220857505	3.04861460221315	6.89038264707046e-22	1.5302490121581e-20
MYOM1	2.60998136829268	0.336622589980972	-2.95483560692524	4.08280015481152e-22	1.0200686778542e-20
AC010719.1	0.684743187317073	3.46608345219873	2.33967147801916	1.37304004895899e-16	8.95408693885533e-16
ASB9	0.813339326829268	4.03883120892178	2.31200857577927	2.23640070903321e-17	1.67345955024067e-16
RPL36P16	0.0410697017073171	0.394760539577167	3.26483141057038	3.99340721829046e-11	1.29104851005862e-10
HSP90B3P	0.0374992016097561	0.2968121597463	2.98461841240583	7.97167255534374e-10	2.2158392473549e-09
CEACAM7	1142.40593043902	62.6555587393446	-4.18848905386311	1.0801524381214e-23	5.73753300556101e-22
CPXM2	8.79196825609756	2.04118698786469	-2.10677782737521	4.03955613401166e-13	1.63949998589529e-12
HMGA1P2	0.39414053804878	1.75354425659619	2.15349179637281	2.75419260006033e-14	1.29137498375119e-13
TAGLN	361.842155365854	57.7471759196617	-2.64753819523488	2.76250800042275e-10	8.08689492861185e-10
SMPX	3.12908723585366	0.731714443319239	-2.09638923842684	0.00123530455066227	0.00177737177204008
HIST1H2BI	0.0263451434146341	5.4997490892389	7.70568495765471	1.56272139154525e-05	2.75637211965787e-05
NMU	0.740562805365854	5.8596015022833	2.98410855634511	8.68973408957146e-10	2.40442413890849e-09
AL359922.2	0.0502177763902439	0.454922383854123	3.17935036871813	3.19835528001458e-15	1.71155705682922e-14
AL136126.1	0.383931472195122	2.29555011310782	2.57991919434766	1.44282028812992e-10	4.37293820123307e-10
ARID3A	1.5394095	7.32499487526427	2.25045069459209	1.82352041199258e-19	2.06388871848874e-18
AC010422.3	0.635664654390244	4.03414994057082	2.66592693087717	0.000831413510871094	0.00122015329261742
SNORD100	1.29119565853659	5.18674086638478	2.00612066045568	1.98274194545667e-14	9.51284356310664e-14
RNA5SP122	0.156731934146341	0.729761541860465	2.21912596446661	0.000231580360472659	0.000359996795128601
IGKV2D-28	2.29100776341463	0.326385579408034	-2.81133312574745	2.21004312092793e-20	3.15061147268755e-19
TSACC	0.137728971463415	0.576668982854123	2.06591136249311	3.84880462442016e-20	5.12523641609209e-19
IGLV4-3	2.31988266585366	0.484179261987315	-2.26043864580301	1.31913698596343e-14	6.46333785288324e-14
SH2D6	1.18088314170732	0.25515068102537	-2.21044480746952	2.13269868466249e-17	1.60351227900869e-16
FDCSP	16.7762305278049	3.4516988615222	-2.28104008196308	4.30120474866542e-12	1.5454365764849e-11
WASHC5-AS1	0.0946332643902439	0.382205268985201	2.01392836978535	1.71652937638504e-06	3.36400197607936e-06
IGKV1D-27	5.65620812414634	1.0915475707611	-2.37346020027392	2.430008276168e-15	1.32339888927936e-14
SCARNA5	0.0798239956097561	50.3772663926638	9.30173462919367	5.36148596379631e-07	1.10442509419978e-06
ATP5MC1P6	0.017342696097561	0.301157177653277	4.1181165412692	4.15000286393575e-08	9.57404278034107e-08
LINC00346	0.15172485804878	0.698740933826638	2.20330018823217	6.56739104914748e-19	6.61103726172748e-18
P2RX1	2.2288811195122	0.499397930274841	-2.15805792326754	8.2714051904891e-24	4.80137736027553e-22
ANOS1	0.15121038	1.50600610107822	3.31609853118472	8.56603491837561e-19	8.37932820370668e-18
GFRA1	2.27043992195122	0.337427289553911	-2.75032330021416	9.51326108603666e-23	2.9750167719049e-21
RAET1L	0.0705622463414634	1.20326377376321	4.09191263803877	6.55860852464757e-22	1.47515431642537e-20
ASPHD1	0.763182917073171	4.48444373784355	2.55482825673467	1.29786640789255e-20	1.97048033799693e-19
AC108463.2	0.0755712951219512	0.316015807293869	2.06408647198501	1.76193024622674e-08	4.2209691849554e-08
AL445189.2	0.380807494878049	1.72246570902748	2.17734148343926	1.13366977618846e-06	2.26383660734801e-06
RPS12P27	0.0503339292682927	0.374958289048626	2.89712698696106	6.36594501486618e-05	0.000104871222659721
AC048344.4	0.0740431056097561	0.545113529090909	2.8801194138357	2.42423253427346e-16	1.52205376860408e-15
AC112907.2	0.167592374146341	0.714302647103594	2.09157896330351	6.79727611428545e-13	2.68457097787261e-12
MT-TS2	0.210916880487805	2.46280377526427	3.54555521590485	0.00166159182223862	0.0023543771285217
HLF	1.83338381219512	0.369203486019027	-2.31202076033969	4.10164859571312e-16	2.49287658224721e-15
AC024451.1	0.0203044387804878	0.246535311205074	3.60192724184308	0.0156697844764863	0.0197919075850239
AC026470.2	0.0702658597560976	0.529400771247357	2.9134644976949	0.00554005569165115	0.00737052080901204
AC023512.1	0.0466605863414634	0.246867099640592	2.40345823750196	0.0143621354563092	0.0182317214841172
EDN2	4.37684855609756	0.660941351331924	-2.72729830106374	2.49943274247335e-13	1.03833301930733e-12
PI16	10.2713666829268	0.535806816978858	-4.2607714092159	7.08720468624111e-25	8.5345791588101e-23
PABPC1L	0.71055243902439	6.24428964820296	3.13552442993469	1.0319331376635e-21	2.1420899007516e-20
TATDN1P1	0.0422011331707317	0.490153924249471	3.5378812301418	3.32476879261435e-07	7.00202230623583e-07
SLC38A3	0.0456651535609756	0.323642082938689	2.82523362267929	0.00698300353029083	0.00917687741105393
TNFRSF12A	5.81319241463415	33.7172862029598	2.53608585584754	5.82620223877341e-23	1.97825584948054e-21
SNORD51	0.194269607317073	0.961425450739958	2.30711477997528	4.52599993763274e-09	1.15918212405315e-08
KCNMA1	5.09494020731707	0.76601871820296	-2.73361366450057	9.32321923654655e-21	1.47799325068e-19
DLGAP1-AS5	0.00698502609756098	0.420529414040169	5.91179739760343	0.0101828758794193	0.0131380579989473
AL391095.1	0.0766045273170732	0.332782026236786	2.11907595186927	4.71454956636339e-10	1.34459674893577e-09
AC026704.1	0.125083222195122	0.637651055961945	2.34987885955946	3.03960407472076e-18	2.64386917006218e-17
SCGN	10.9791223658537	0.397211767103594	-4.78871056226509	2.76870169732816e-26	2.51521988510478e-23
RF00569	0.458914896341463	1.92834215306554	2.07106251474563	1.58743718994049e-12	6.02058533618275e-12
IGHV3-71	4.96217714390244	1.18632654023256	-2.06447206762881	3.42185176037145e-16	2.10278484722921e-15
ARL4D	6.5375397804878	1.52269542071882	-2.10212042649857	1.27565917513998e-16	8.36970561340573e-16
SLC30A10	3.75886806341463	0.0749326611437632	-5.64855977935785	8.25159351897291e-26	3.18456220125572e-23
AL157871.3	0.152688637560976	0.761325964630021	2.31792157451271	0.0244196752611532	0.0301306843560734
TBX4	0.0196245622439024	0.269948337575053	3.78195095431434	6.54091783747137e-05	0.000107607395021549
MYOM3	0.632649973414634	2.80139745993658	2.14666726145712	5.31537564986163e-12	1.88917512556402e-11
AC006023.2	0.051214637804878	0.294635625835095	2.52430376908795	0.000152369550740359	0.000241095311332252
TNS1	32.2539764878049	6.00825114862579	-2.4244600119049	5.77011048032183e-15	2.967397930835e-14
AP001429.1	0.0566363912195122	1.1070918030444	4.28890170690325	2.69951250323649e-07	5.73003595497581e-07
AC017002.1	0.0141746704878049	0.303898934820296	4.42220451517014	0.000787920335846566	0.00115948383084579
TMEM236	19.6265452195122	1.76951172552854	-3.47138301663342	4.00929934866621e-25	6.51585687176261e-23
VSIG2	123.657502731707	18.8418099652854	-2.71434031210489	6.32732671289762e-22	1.43646616287657e-20
MYLK	39.2752562195122	4.81505016723044	-3.02799795277587	3.80991662706158e-20	5.08723578274586e-19
AC106806.1	0.0471577373170732	0.400807696976744	3.08734381092168	0.000669253970665845	0.00099299732021653
LINC02544	0.019671282195122	0.339492017272727	4.10921474951865	6.22997492191127e-08	1.41254536061298e-07
SLC25A34	5.84357902195122	0.379850896477801	-3.94334711726738	6.61912910338932e-26	2.98445755945377e-23
RPL5P5	0.0809159170731707	0.426204885539112	2.39705170060343	1.41072753039729e-05	2.50125151891565e-05
AC007683.1	0.36560509097561	1.92603444128964	2.39727543676127	3.01423824361333e-11	9.86163534714398e-11
AC087441.1	0.0252775146341463	0.362101393868922	3.84046720509506	0.000107768398715891	0.000173179752532424
DISP2	1.82938673902439	0.40557252372093	-2.17332827566386	1.13523658059539e-21	2.3266349708862e-20
BGN	18.4200892926829	116.618694769556	2.66244712077553	5.58005103487641e-18	4.62926955345245e-17
PCP4L1	3.37606746634146	0.288285834291755	-3.54977188178353	3.70817585243435e-15	1.95896766831055e-14
EPB41L3	8.65062682926829	1.6131909777167	-2.42288743287981	2.46784834640054e-24	2.02740015847516e-22
IGKV1-39	9.63841211219512	1.3942821920296	-2.7892729069212	4.75570185285565e-19	4.91228276628478e-18
IGKV1D-16	24.1010841853659	4.82105448976744	-2.32167740649782	1.65983351271612e-17	1.2709657245079e-16
RPL35P2	0.803760119268293	5.21704071035941	2.6983947901846	1.90251202494793e-05	3.32465621916526e-05
AC019129.1	0.0558376207317073	0.298533580570825	2.4185838482416	0.000389866171604744	0.000592608807140163
MACC1	1.47350000487805	8.35069657336152	2.50264947977619	7.58323986906629e-22	1.6538116375867e-20
GPT	30.6859620731707	4.24027045099366	-2.85535062573119	5.78862094261468e-24	3.70395322889153e-22
CDHR5	163.128178780488	31.8575176993658	-2.35630025164532	2.71545275825438e-22	7.26168249338426e-21
KRT18P31	0.0514100958536585	0.221283849725159	2.10577455361591	0.0171418970263665	0.0215487972214999
GAPDHP40	0.232687944634146	1.48087722412262	2.66998366231734	3.29393162213063e-07	6.94011070258402e-07
AC073283.1	0.0527295746341463	0.551519223699789	3.38672690937384	2.57717531452542e-14	1.21277366500046e-13
CLDN1	0.957561551219512	29.9526044651163	4.96717241953239	8.95475882839554e-26	3.18456220125572e-23
SCN9A	1.65236550731707	0.185357876145877	-3.15614752581291	6.40552540910541e-25	8.06461267684851e-23
AL138963.1	0.0932766195121951	0.995169659725159	3.41535509279949	0.000223795627144928	0.000348258256608545
AQP5	0.0596328262682927	4.05706023678858	6.08818419854556	4.09077268042429e-10	1.17412140233999e-09
IGHA2	6606.42907073171	562.359593786469	-3.55430582816037	1.0265534338844e-22	3.15917745653186e-21
LINC02081	0.0388442509756098	0.432696362536998	3.47758199490733	6.10818281947001e-18	5.02654705024977e-17
FOXP4-AS1	0.49923737902439	2.82377824135307	2.49982893328888	4.30732171959241e-22	1.06927469269472e-20
AL139095.2	0.591211307317073	3.67979907997886	2.63788122872938	3.43626864082815e-09	8.92941648684843e-09
FAUP1	1.01655736341463	6.45555157623679	2.66684874031292	0.00476432038188632	0.00638802373409198
AC133540.1	0.0253953751219512	0.252016535602537	3.31088070695537	3.72248727385828e-06	7.03289643983281e-06
ATP6V1FNB	0.279282297560976	1.44731812980973	2.3735860346229	1.09279454003471e-19	1.30623307905012e-18
APLN	0.333778924634146	3.29593059788583	3.30372109565735	1.7395432747012e-24	1.59086155707108e-22
MT1X	50.0436248780488	10.7700425414376	-2.21616234547581	1.66114419679069e-21	3.22390403545429e-20
PDZD4	2.20383687317073	0.287408030957717	-2.93884516007151	5.17598624348669e-24	3.43671305783287e-22
UGT1A10	15.9061226341463	1.37870753043129	-3.52819384809366	4.49320857318509e-25	6.70461931735245e-23
GAPDHP68	0.0444977212195122	0.367606085792812	3.04635728995326	4.18755564898036e-06	7.86251490629781e-06
PSORS1C2	0.0521245014634146	0.432397710422833	3.05232529861174	1.74965968146255e-09	4.68412067166472e-09
AL136307.1	0.0492252956097561	0.338406863932347	2.781287056052	6.8681924430828e-06	1.26027366161735e-05
SNHG17	2.75375951219512	12.9454567209302	2.23297138651045	6.42779141517232e-23	2.14495731424029e-21
SNORA23	0.0593907378048781	17.6349661065962	8.21398513246467	9.51549752821909e-09	2.34298280514493e-08
AC007216.3	0.0897437414634146	0.404419346384778	2.17196877663421	2.10509199167186e-11	6.99478632673202e-11
LMOD1	59.806223	6.21669803678647	-3.2660751988024	1.91930768492809e-20	2.7832114731029e-19
RPS29P16	0.458395824390244	2.4287866961945	2.40556998595101	6.73735473860179e-08	1.52171288061523e-07
AC009269.5	0.0942862080487805	0.570440787716702	2.59695848358523	0.000927913080730983	0.00135449320954768
ATP5MDP1	0.286904363414634	1.59107758955603	2.47136237624161	0.0171559276290891	0.0215650366229759
AF127577.3	0.0190221090243902	0.543655435306554	4.8369434568817	1.88410195256842e-07	4.06148194978836e-07
IFITM9P	0.0971936946341463	0.516740009661734	2.41050396347529	2.72837623030537e-09	7.15995646361133e-09
RIIAD1	0.106931966341463	0.430727998230444	2.01008390672313	0.00688157638195763	0.00905340319558896
LEF1	0.653312402439024	3.15478537801269	2.27169692797829	1.71719195353122e-19	1.96071363928524e-18
MIR181A2HG	0.136287799756098	0.670286076638478	2.29812054570588	6.94977991160546e-09	1.73973315592262e-08
GPR15	8.94802837317073	0.846046051501057	-3.40276173246748	2.60137436527079e-23	1.0656469333001e-21
RN7SL648P	0.0416559704878049	2.26905694627907	5.76742571667376	0.00780593395134084	0.0102023356780771
SPTBN2	0.514905741463415	4.91687153871036	3.25536040076135	1.04490155070186e-24	1.11310721236306e-22
CLDN20	0.109516663414634	0.476606417061311	2.12164797764038	0.0022526370895003	0.00314315422031175
IGHG1	60.289750097561	310.145100597611	2.36295868015329	2.79653009337876e-05	4.79052177508636e-05
ERICH2	0.263263013414634	1.67497345843552	2.66956148254483	2.31784363001878e-13	9.66832020198023e-13
MACC1-AS1	0.014264832195122	0.608254033742072	5.41413930174177	0.00203815300772964	0.00285869279562051
AC011611.3	0.0177732024390244	0.229305146342495	3.68949317414224	2.48674362787882e-14	1.17363645222285e-13
DACH1	1.51211477317073	7.09621827097252	2.2304827380918	3.244862017133e-13	1.33089453751163e-12
AC021231.2	0.0666716073170732	0.299683235792812	2.16829396900481	5.54806049403187e-05	9.19130110726223e-05
FANCB	0.18707387	0.876004499556025	2.22733021948594	9.5806628298107e-22	2.01245819007985e-20
IGHV3-75	1.43840043585366	0.324898784545455	-2.14640311148844	2.08821622837774e-14	9.98429993484282e-14
SPATA3-AS1	0.0495421514634146	0.257664621813953	2.3787660372293	1.18630059705423e-17	9.30129638367039e-17
KRT80	0.0857032785365854	10.4136233205074	6.92490601759166	2.25716683674117e-26	2.51521988510478e-23
CASC19	0.126995683902439	4.31868090835095	5.08773935372843	5.91105597425792e-25	7.80002242298334e-23
AC008429.2	0.337661872682927	1.36232621515856	2.01242101377877	7.65373348011125e-18	6.1675222241229e-17
IGHV6-1	15.693773002439	2.75103546321353	-2.51214559559673	1.01911153621416e-19	1.22419668303099e-18
TDGF1P5	0.0309259343902439	0.25807943230444	3.06092607983952	0.0085924789159147	0.0111723547194524
FGL2	25.5646892195122	5.06384312093023	-2.33584787228638	2.08395640377986e-24	1.81998859263441e-22
IGLV2-33	1.9524189195122	0.411803429196617	-2.24523488821231	8.02954176029701e-15	4.05936781352382e-14
IGHV3-63	4.37241799512195	0.953366499809725	-2.19732848981162	1.26373860022986e-18	1.19518848689056e-17
TNFRSF17	11.7449653341463	1.38807977035941	-3.08088007076118	7.23279717835872e-22	1.59532959833924e-20
IGFBP1	0.0375124671219512	0.511454621744186	3.76916418962091	0.00018092567412062	0.000283755619628748
IQANK1	1.55844806097561	12.3766937526427	2.98944399216419	4.72055344045356e-26	2.56171918564719e-23
SNTB1	1.94642201463415	10.4004719839323	2.41775255289095	5.91940945442245e-24	3.76280362302762e-22
PLEKHG4	1.49020259512195	6.45257042219873	2.11436550129581	3.9274164708267e-19	4.12932486639848e-18
CACNG4	0.118147471463415	1.45511045558562	3.6224680115631	0.00465850920500034	0.00625262557746948
SIGLEC8	1.10694115585366	0.252205773792812	-2.13390532255371	2.71608165579851e-19	2.97847234969579e-18
TM6SF2	3.48146984634146	0.408202446651163	-3.09233979338802	1.06256219232995e-18	1.02023341504542e-17
IGKV3OR2-268	8.9860812097561	1.01008954940803	-3.15320889930299	1.05171474593949e-20	1.64573409961863e-19
RPS7P15	0.0270015390243902	0.342619824080338	3.66549508361611	1.37805759948924e-05	2.44726781831481e-05
LIMS2	10.7268176341463	2.29245004961945	-2.22625992546163	2.28478346929992e-14	1.08465675569997e-13
PABPC1P3	0.417956902195122	1.79220111928118	2.10030645351584	8.09238310021821e-15	4.08793964426865e-14
TMIGD1	99.2925218292683	1.3963539555814	-6.15194847053386	2.15113282032198e-26	2.51521988510478e-23
SNORA2C	0.184963448780488	3.8123016435518	4.36535016675465	0.000371938988527538	0.000566780877903946
IGHV3OR16-13	11.0539711268293	0.847609954756871	-3.70502040755457	3.28016614914588e-21	5.87762119220336e-20
AC008514.1	0.0256699663414634	0.25496167422833	3.31212708848263	0.00188907074126688	0.0026592103050666
CD36	4.42670692682927	0.988425564693446	-2.16302963177577	5.16617232682605e-23	1.80797380997299e-21
SRMS	1.04864518268293	4.81906452596195	2.20022650519551	2.46264696789093e-12	9.13640547966051e-12
AL035398.1	0.0857626012195122	0.728865343742072	3.08723173527426	2.19920496523419e-07	4.70724065643194e-07
AC103810.3	2.25772673658537	9.08265667336152	2.00824346652438	3.08056498803252e-11	1.00701389290127e-10
COL11A1	0.0538894318536585	6.0398034145666	6.80835540605429	1.31262093936391e-25	3.63558496748393e-23
AC093732.1	0.0298394114634146	0.583537372811839	4.28953407065165	1.54247859960482e-13	6.5755442148501e-13
NMB	1.79889010731707	7.48061759027484	2.05605032584246	7.73674373461792e-23	2.51256260513856e-21
FCER1A	2.7653041902439	0.594500843234672	-2.21768742779183	1.95155554892385e-20	2.82574749682865e-19
IGHV1-58	28.7487845292683	5.74090616357294	-2.32415058186565	1.33146127669075e-14	6.52207459132902e-14
RNF112	0.741305229268293	0.174219398338266	-2.08916241963084	1.72008361499502e-23	7.94122326804032e-22
BIRC6-AS2	0.0350897736585366	0.529060151987315	3.91430921323371	0.00119013746603493	0.00171544013021227
ALPI	18.1755514780488	0.917451509634249	-4.30822341974037	9.1138217483863e-25	9.9487416421695e-23
BRCA2	0.350533967560976	1.71253259534884	2.28850529110751	6.19383061954394e-22	1.40945995365866e-20
IGKV1OR22-5	2.18997437780488	0.471333525412262	-2.21609378336926	3.66735527726224e-15	1.93951675165195e-14
GNAO1	3.59035583414634	0.399491618649049	-3.16788969343977	4.35367092009477e-22	1.07664504845405e-20
APCDD1	2.9740183902439	17.5637745765328	2.56211744969769	2.100629316463e-07	4.50320667708809e-07
CA7	59.180752195122	1.19743530270613	-5.62710841896151	3.82484067495306e-26	2.51521988510478e-23
AC005841.1	0.0738151865853659	0.340151314608879	2.20418709575497	1.63682356463919e-08	3.93389553380744e-08
AL512652.1	0.06963294	0.379864361966173	2.4476425254934	8.98762738200447e-11	2.78313559626741e-10
AL133243.4	0.0105603453170732	0.298984418181818	4.82334138328858	0.0345716007663821	0.0417980915227373
AC124067.2	0.54610420902439	6.4738414253277	3.56737384628219	3.46695384041974e-21	6.16672486771174e-20
WNT7B	0.0056977222195122	0.453635284589852	6.31500376209516	4.78094618070795e-23	1.70233117761632e-21
SPRR1A	0.0113808792682927	5.90357579285412	9.01883322641878	6.33287128094562e-10	1.77996097992133e-09
AC015908.3	1.05016556341463	0.153848705539112	-2.7710325831018	4.56962248018738e-24	3.17907122068269e-22
AC003101.2	0.0274764765853659	0.21912217577167	2.99546657767801	3.58424383693215e-10	1.0354838252189e-09
GRM8	0.533429510682927	2.68546882830867	2.33180442966418	0.000246875408977482	0.000382730408422637
AL353662.2	0.161976256341463	1.36546256678647	3.07553551117481	4.11550299673466e-06	7.73472005629038e-06
NTN1	4.901644	0.844472510274841	-2.53714334143794	1.90018636489754e-23	8.54775249249037e-22
COL12A1	4.75097836585366	22.1428697169133	2.22054566518621	3.57025801691365e-15	1.89177814790713e-14
SNORD36C	0.323429958536585	1.57934252790698	2.28779887345052	6.80262607125775e-08	1.53627622911526e-07
DUSP9	0.0146901692682927	0.347601765	4.56451248303449	1.67125971659623e-13	7.09800293217255e-13
AC092375.1	0.0341944282926829	0.226202039069767	2.72577876056934	4.40650275519423e-11	1.41656898387839e-10
AC087521.2	0.0363433281219512	0.223345830655391	2.61951687834304	0.000908173986818364	0.00132717850730643
MALL	16.0684094634146	3.45301550274841	-2.21829841397638	4.15020257369549e-23	1.5310360956447e-21
IGHG4	49.0618704146341	204.898288097696	2.06223379007275	0.0116257363308612	0.0149054209749198
C20orf204	0.0532004748780488	0.327544965610994	2.62218194578962	1.34264216646013e-10	4.07947756203244e-10
COL5A2	7.33557453658537	29.5958767019027	2.01241432341242	1.02776493225454e-13	4.4980375861289e-13
VIP	32.0215673658537	3.10331174009091	-3.36716339170303	1.79859444197448e-24	1.62191390888378e-22
EVX1-AS	0.0169575736585366	0.483299455807611	4.83291570573547	7.0969051429427e-11	2.224653143272e-10
DMBX1	0.00395696836585366	0.333819367909091	6.39852831914188	6.12471541219636e-21	1.01492292659541e-19
AC007128.2	0.00764841097560976	0.352826213255814	5.52765389340979	5.16192030487065e-19	5.28401852538713e-18
RNF224	0.0598607995121951	0.288143334021142	2.26710319146223	2.33012470987346e-11	7.7066628923621e-11
LINC02595	0.0473136334146341	1.04066750433404	4.45910943186582	1.00737094241244e-19	1.21180715431169e-18
CYP2W1	1.2087712497561	22.7099077901987	4.23170869114517	6.06328313378759e-09	1.52907511071497e-08
CXCL8	4.26201483	74.9294902105708	4.13592611779421	4.26340043371337e-18	3.62062232189377e-17
SNORA31	0.932027058536585	7.58617098350951	3.02492814386459	5.25166481532795e-12	1.86858648264963e-11
IGFL2-AS1	0.0083804556097561	0.700589075496829	6.38539600244306	8.55319833977018e-15	4.3027869593011e-14
NEU4	10.3781298536585	1.97673145171882	-2.39235769987634	2.03022162878165e-22	5.62313384840266e-21
AC104958.2	0.588363621951219	4.36088506980972	2.88984101521163	3.69514929980024e-20	4.97165542154941e-19
DDN-AS1	0.0582300663414634	0.555367582156448	3.25360679926158	2.64514636961913e-23	1.07513831895547e-21
MMP28	17.1767279756098	3.05865555350951	-2.48948568725145	1.15455590281878e-23	6.00121443534866e-22
MORN5	4.58895000780488	0.190629255581395	-4.58932264049986	7.82471414066783e-13	3.0715844859135e-12
SNORD46	0.535863214634146	3.47082704059197	2.69534278612638	1.49983075806545e-14	7.3227697651405e-14
SECTM1	64.124774195122	9.2488940435518	-2.79352907282984	1.72669134423772e-22	4.87293912402925e-21
LMTK3	0.353764041707317	1.67956130224101	2.24722513532887	1.19640482013614e-19	1.41266118470155e-18
AC012501.2	0.0130265056097561	0.73589417548203	5.81997628125894	3.83719039092444e-09	9.91014350596018e-09
GABRE	0.736383387804878	4.08368069141649	2.47134107815497	1.59030880997229e-16	1.02879236595738e-15
C9orf50	0.0395593231707317	0.24151277255814	2.61000984090263	6.49507364639473e-14	2.91092204938283e-13
TNNI3	0.0299513285365854	0.946764198668076	4.98231324996688	9.62021722521439e-18	7.63713845379036e-17
SPOCD1	0.0855923607317073	0.457845278646934	2.41930620097262	3.22309989117802e-18	2.78846321687458e-17
SNORA53	0.354011856829268	19.7273904087949	5.80025863401844	0.00128814224776991	0.00184900436068431
AP001024.1	0.770489514634146	6.98110120038055	3.17960739663383	1.29512750605957e-10	3.94190456632385e-10
HAND1	7.78705238585366	0.614115380374207	-3.66449569114269	1.56414236315505e-09	4.21247286246008e-09
GAPDHP69	0.0567828748780488	0.232721377653277	2.03507594329022	9.3720600285191e-05	0.000151547539477004
AC000061.1	0.16934002902439	0.958237615856237	2.50046040648566	9.66787876707793e-05	0.000156148645065067
SRP72P2	0.0193681891707317	0.260620776410148	3.7501911180448	1.09854933753147e-06	2.19664547814152e-06
SLAMF9	0.0351701012195122	0.546846645687104	3.95871491704793	8.33338559031985e-19	8.19724402968652e-18
NAP1L2	1.5908172902439	0.157474701437632	-3.33657616659943	3.5096282732766e-25	6.17349640282856e-23
LINC01645	2.51050357073171	0.130614517272727	-4.26458961637793	3.34886987189315e-24	2.52637700685854e-22
AC141930.1	0.0425168458536585	0.293827896427061	2.78886489539856	0.000506844705280185	0.000761582976514937
RPL10P12	0.188170933414634	0.975936425877378	2.3747433777498	0.00947490994329308	0.0122679012942812
SERPINA4	0.00554593612195122	0.650719171997886	6.87446025042054	3.32632801594455e-20	4.54160898402345e-19
TMEM59L	1.23724002439024	0.1924105864926	-2.68486532614949	4.61526168041717e-23	1.65704987888756e-21
RPL5P17	0.0991865534146341	0.622687353890063	2.6502915251413	0.000139952220853694	0.000222227162810108
CCR8	0.0747406617073171	0.380188603477801	2.34675004483914	8.41174328953535e-12	2.92322779884408e-11
AP000525.1	0.029066256097561	0.299896775391121	3.36704884880046	7.54687815272e-07	1.53197438618925e-06
EDNRA	0.887452168292683	3.75804856763214	2.08224244309275	2.81697867103602e-15	1.52217342458323e-14
IGF2BP3	0.0315457217317073	0.646527727945032	4.35719598134704	1.91974591290011e-05	3.35345830789326e-05
IGFL4	0.0122943980487805	0.741494051786469	5.9143621141533	8.64094043596413e-24	4.9129194478731e-22
FOXQ1	0.329873792682927	27.4212778264905	6.377237826392	4.76017656136535e-25	6.88733605759339e-23
DIAPH2-AS1	0.0229613513170732	0.333844673739958	3.86189756837809	5.85805233123807e-09	1.48097429388504e-08
LMO3	2.55988087560976	0.30847295445666	-3.05286076486931	5.91050396231216e-18	4.87222631036864e-17
COL10A1	0.029346601	8.19527718567653	8.1254555193361	2.53825607796598e-24	2.06771885880691e-22
AL161636.2	0.0358808046341463	0.246218312727273	2.77865391920994	0.000121621816147974	0.000194250248906575
RNF183	0.15650802097561	1.61379255498943	3.3661466375297	1.49469293167839e-21	2.94204127506402e-20
AL049539.1	0.048230772195122	0.69594639038055	3.85095036419675	3.99210776044936e-14	1.83714657630174e-13
AC113398.1	0.454552070731707	6.53099855964059	3.84478611466923	1.47068165064685e-05	2.6005123296658e-05
AP001542.1	0.0196606309756098	0.349836659238901	4.15329994813981	6.21133660036094e-08	1.40848414044208e-07
SNORD101	0.970006234146341	4.55323703361522	2.23082664099258	1.50970818501653e-13	6.45002694823722e-13
AC093827.1	0.0588391790243902	0.418235132135307	2.82946523262176	8.22565257471096e-06	1.49562929868232e-05
IGLV3-9	52.4135789170732	11.6828097565539	-2.16555333365664	6.31726247139769e-15	3.23828314085311e-14
AC091181.1	0.0249371540487805	0.326668769315011	3.71145980245196	0.00154358822446446	0.002193746407852
HIST2H2AB	0.0305033804878049	2.65591083995772	6.44409376951402	0.000162855236741829	0.000256869291405026
AC092964.1	0.0200768263414634	0.547458150930233	4.76914554832841	6.0415813662377e-07	1.23859764754802e-06
ULBP1	0.0191055339512195	0.330626402663848	4.11313945475291	8.43259377183062e-23	2.70497910653295e-21
BEND5	1.20029717073171	0.26324397956871	-2.18891919180932	2.04980551151017e-21	3.88325733878439e-20
AC114491.1	0.576863905365854	2.88165140655391	2.32059292195327	4.13315327195525e-08	9.53633170964046e-08
MAT1A	0.124208271463415	1.19566826559619	3.26698401786518	3.67282370638435e-08	8.52950492976843e-08
SERPINB2	0.0233069107560976	0.578631208477801	4.63381443871567	1.27494090132174e-05	2.27171713949324e-05
TCN1	0.103912902658537	18.5809245317336	7.48230367557093	1.76761749481934e-20	2.58673640394628e-19
LINC01614	0.0151796917073171	0.985324678816068	6.02038479623533	1.76643697805502e-17	1.34621384160891e-16
PPIHP1	0.0535106146341463	0.315718000465116	2.56073951210984	4.88446565924139e-05	8.14623829689222e-05
ADAMDEC1	115.036080634146	10.6593328299577	-3.43189738059322	2.16930735376714e-23	9.34615725967066e-22
LINC02563	0.0451698453658537	0.911949319830867	4.33552177109432	4.81358739287371e-07	9.97390535139847e-07
AL161729.4	0.164393512439024	0.780221153128964	2.24672974662823	5.32227468060346e-12	1.8912804528508e-11
AC012363.1	0.016759107804878	0.379876558350951	4.50251343580818	2.38792821613787e-12	8.87428642025705e-12
AC108727.1	0.100502868292683	0.610136915813953	2.60189634669115	0.0185616738268485	0.0232251521235843
APOA2	0.181889113414634	1.09201195972516	2.58585755550574	9.10029009562092e-09	2.24645307326074e-08
VGF	0.294618858780488	2.5610185507611	3.11979601668289	3.56230853738e-10	1.02930011807337e-09
CYP4A22-AS1	0.0666696814634146	0.344050731902748	2.36751857351125	3.76787827803063e-17	2.70561570572066e-16
AC005307.1	0.0459971323902439	0.386632828858351	3.07134831466317	0.00673175525187794	0.00886652655050336
SP8	0.010964487195122	0.33345798322833	4.9265947442694	1.52265339703941e-16	9.87001138809765e-16
AC074085.2	0.151249618780488	5.55500162429176	5.19878392222012	1.96689380693642e-09	5.2432472334502e-09
NKD2	0.446654646341463	9.10071234336152	4.34874779950424	5.39154066297523e-22	1.25941193221402e-20
SNORD104	4.84443565853659	24.1275273627907	2.31627955578013	8.34431013474715e-17	5.62711251799923e-16
LINC02321	0.0987354563414634	0.401838340147992	2.02497505982817	2.68223029024697e-07	5.69522296214087e-07
AL445435.1	0.0276068512195122	0.386298557547569	3.80661803890329	0.0141914339157401	0.0180221078639136
RNU2-6P	0.135578176585366	1.96816837321353	3.85965676779907	0.000104978757640359	0.000168920919008323
MT1P3	1.36733849512195	0.330280185433404	-2.0496081119371	4.30014589123165e-10	1.23129860492098e-09
HSF4	0.665205143902439	2.82770634524313	2.0877610754837	6.14431588882135e-17	4.25601988040258e-16
CCL15-CCL14	2.3683326097561	0.586717256744186	-2.01313437714799	4.37673465006612e-22	1.08096982669404e-20
RBFOX3	1.8670532602439	0.0825278265412262	-4.49973862681678	2.30132975751143e-11	7.61532366250753e-11
CADM3	6.12917907317073	0.30058278761945	-4.34985955274428	1.06239955188781e-25	3.30397267405947e-23
OSR1	1.09519215853659	0.25682989930444	-2.09229895096652	3.34888510139563e-19	3.5910172868711e-18
MROH6	1.67833881219512	8.56380112642706	2.35121730587685	3.13099147803959e-18	2.71604755150924e-17
AC078817.1	0.588735335121951	3.2553703255814	2.46713054732049	5.06397475745258e-06	9.4205348312786e-06
AC079601.2	0.0456112324390244	0.248075858477801	2.44332028787778	3.01704635252424e-05	5.15143061935182e-05
GDNF	0.932470768292683	0.231171804591966	-2.01209305261839	1.23255560831327e-19	1.44916847386159e-18
PLCD1	19.2049489512195	4.24520851395349	-2.17757080685922	2.92167545206877e-24	2.29664214901263e-22
CLDN14	0.0617029585853659	0.582311998429175	3.23838077383757	3.04974666526116e-17	2.22474704039461e-16
AC092168.2	0.0384077863414634	0.821549943044397	4.41887756038883	5.24093982369198e-07	1.08120175890338e-06
S100A11P1	0.00970847146341463	0.394197734693446	5.34353150511311	6.14724710037254e-10	1.72871206049451e-09
HPGD	38.7577017073171	6.16852060454545	-2.65148658830956	4.62837643482314e-24	3.18209086235287e-22
ST6GALNAC6	39.7810174390244	6.97043180147992	-2.5127602395404	5.74817234685913e-22	1.32358153754044e-20
TAS2R38	0.0415351912195122	0.325191405073996	2.96888302554073	2.59517174696977e-14	1.22045315858089e-13
AC211476.2	0.0498062580487805	0.364343269725159	2.87089941066759	5.04547807065019e-08	1.15369417188072e-07
AC026356.2	0.070837903902439	0.309589648663848	2.12776380641228	2.30261257079544e-14	1.09258572008277e-13
AL450344.3	0.0571066009756098	0.330260322473573	2.53187423237245	0.0339213342364011	0.0410554234456174
TMEM35A	7.01253365609756	0.512601880604651	-3.77402511320873	4.73985322726222e-22	1.13660037989289e-20
TEAD4	2.71406829268293	14.1720567446089	2.38452021899224	7.77501560461907e-25	8.97273824656872e-23
AC099811.5	0.026097392195122	0.230144997336152	3.14056552648901	0.0358318432977415	0.0432408675374463
B3GALT5-AS1	3.89720084146341	0.218697730551797	-4.15542812783654	1.93045796902791e-19	2.17603018043681e-18
EPHA7	2.84523395609756	0.317656896023256	-3.16300604232243	1.53125817066306e-22	4.37109778192675e-21
CD177P1	7.02085096804878	0.0892778167230444	-6.29720034726234	3.13570034776295e-26	2.51521988510478e-23
SFRP4	1.30814397804878	13.5706714268499	3.37489885995149	1.17915275073964e-10	3.60305965820964e-10
AC007099.1	0.00208747658536585	0.800627689048626	8.58322768540625	6.51931966180109e-22	1.46802055288037e-20
AC090709.1	0.0354294417073171	0.628665565940803	4.14927210723629	1.51751552143293e-11	5.1337621583566e-11
SYNGR4	0.117794456097561	0.786929590718816	2.73996291717806	0.00197673741430663	0.00277596588357069
MIR6895	0.0924712170731707	0.471040943763214	2.34877618493267	0.000112319073030418	0.000180178900207988
DDIAS	0.481571656097561	2.11473174799154	2.13465228336573	4.59292433589642e-22	1.11642263635929e-20
NEFL	1.44692936829268	0.249556525775899	-2.53555596339443	5.50815330973214e-22	1.28355861020537e-20
RETN	0.118275845365854	0.488078427885835	2.04495751641679	0.000738056919508244	0.00109054452482498
AL512656.1	0.0649227278048781	0.28099948807611	2.11377197934837	2.83389029569383e-07	6.00475027900677e-07
PTGES2-AS1	0.0499316752682927	0.462534687524313	3.21153434701361	2.40156049578532e-21	4.44713929887598e-20
SAPCD2	4.82717785365854	20.9701604270613	2.11908601059622	8.34949863435652e-23	2.68457843321566e-21
MYOC	3.20890948292683	0.12401446810148	-4.69350274756229	3.5491330655878e-28	1.14684319792694e-24
MIR6812	0.195194036585366	0.810395067653277	2.05371641593087	0.000364609276992927	0.000556092248453341
AC087385.1	0.1301053	0.923289050761099	2.82710264468367	0.0164556860454605	0.0207305289830662
ENTPD5	30.9647196097561	5.71831376934461	-2.43696369298161	1.31892157233913e-23	6.47373454291419e-22
RN7SKP271	0.0586451278048781	0.437533798245243	2.89931130507397	0.00143771529602301	0.00205064549100965
CYSRT1	0.170254631463415	1.1460440472093	2.75089654415041	1.92128510835507e-23	8.6027617557957e-22
F2	0.0207298642195122	0.263382908376321	3.6673791563325	2.37230179385992e-11	7.84214615163787e-11
MRPL3P1	0.0323393	0.220603108921776	2.77009276630546	4.86182100703851e-10	1.38293699654435e-09
AC099811.1	0.0160775250487805	0.268723869788584	4.06300723421868	0.000534793259221546	0.000801282318509672
RANP1	0.307714871219512	1.28577445638478	2.06297152216349	7.87865417042507e-13	3.09213253150205e-12
GDPD5	0.580476892682927	4.11707739640592	2.82631002664622	3.95368814785023e-22	9.94216677179251e-21
AZGP1P1	0.0352793373902439	0.235344450374207	2.73787846359013	4.24733108247854e-08	9.78693309093106e-08
AC105460.1	0.0107264312195122	4.424787644926	8.68829425033035	3.57096374181688e-05	6.04662401976818e-05
DUSP27	0.0548826744878049	11.3076715001332	7.68673537452847	3.67096757322982e-08	8.52674245953993e-08
TMEM82	11.8866969756098	1.24222761627907	-3.25834642957182	1.02056691162258e-24	1.09926396014103e-22
CFAP45	0.0834550426829268	0.413762390401691	2.30973138440972	4.48102809132252e-23	1.62086142974927e-21
AL354710.1	0.143173844390244	0.832879186131078	2.54033928065835	2.37285842808689e-06	4.57715443276775e-06
AC116025.2	0.0185289109756098	0.433118505369979	4.54691181860953	3.41121814031789e-19	3.65194352868488e-18
SPINK2	2.26193397560976	0.30937168410148	-2.87014375638349	4.15372904017492e-23	1.5310360956447e-21
PIWIL1	0.050694872804878	1.8660122682241	5.20197481826213	3.17893999179049e-16	1.96346889330468e-15
AC023906.1	0.0648017746341463	1.7644715644186	4.76705904744109	8.06474914557768e-08	1.80950534005856e-07
LINC02163	0.00292639585365854	1.32540086556025	8.82308811526919	3.09132658805274e-21	5.55464688500153e-20
RPL18P13	0.06611472	1.3710361367019	4.37415127293191	2.52310694299383e-07	5.37383251793523e-07
AL031281.1	0.0338223336585366	0.689093964270613	4.34865261028578	0.00236825065762669	0.0032983006788353
SNRPCP2	0.0427504665853659	0.448999021078224	3.39270022856142	1.8396174183318e-05	3.21928897072091e-05
JCHAIN	2605.07771512195	204.863677998605	-3.66859028725127	4.06020504826139e-23	1.51092620874648e-21
BTF3P7	0.118021488292683	0.639450326723044	2.43778273669963	3.05514345504136e-07	6.45451904831011e-07
ANK2	1.78070628780488	0.264503535934461	-2.75109066210923	1.86229833803625e-22	5.20262826770127e-21
RELL2	0.355772141463415	1.62315551541226	2.18977578118395	1.06859192691882e-17	8.42876090792552e-17
NUGGC	1.14797618902439	0.233418275093023	-2.29810329440634	1.24396026411777e-19	1.46169100610396e-18
ARHGEF25	7.58704070731707	1.76563348012685	-2.1033513868188	2.68499589140729e-14	1.26106347729178e-13
MIR31HG	0.0340246153658537	0.312879788097252	3.20095770623016	3.03337731613465e-10	8.84111837119943e-10
RN7SL838P	0.0293436892682927	0.534252574334038	4.18639978264877	9.22920187409989e-05	0.000149312221240862
PTBP1P	0.0394015822682927	0.277191340718816	2.81455671834726	2.93969002555596e-14	1.37402869371936e-13
ANLN	2.24659748292683	10.9161434331924	2.28064968737384	2.0756512936416e-23	9.1046894301184e-22
AC010547.2	0.0116430626829268	0.781129891733615	6.06801995857344	5.2272161542296e-07	1.07848533359799e-06
ACBD7	0.171514760487805	0.805167024989429	2.23095534951122	2.15359387665619e-17	1.61653985029497e-16
SFRP5	2.86631542682927	0.273891054310782	-3.3875233299371	6.03809810064381e-21	1.00314178213609e-19
EIF1AX-AS1	0.0305969151219512	0.560459524735729	4.1951520799746	0.00640103055541917	0.00845331928400428
BTF3P13	0.0559249607317073	0.450725157230444	3.01068373294877	2.1914427521626e-05	3.80101020566546e-05
IL17C	0.0341964285365854	0.394312099947146	3.52742041846984	7.5602901201757e-10	2.10783584771306e-09
UGT1A8	6.58165862195122	0.360781949097252	-4.18925213501691	2.61025822733951e-25	5.21728726924314e-23
ZC3HAV1L	1.03070550243902	4.98382492663848	2.27362121118936	3.74295037322885e-25	6.36564226632991e-23
PHLPP2	8.6117446097561	1.57373196976744	-2.45211568642219	4.48102809132252e-23	1.62086142974927e-21
EVA1A	0.250953844634146	3.84586487439746	3.93781412046078	8.74482015610704e-24	4.94299047191263e-22
FAM222A-AS1	0.0797885775609756	1.0647124138055	3.7381377642225	2.38463715558201e-22	6.48932354238675e-21
S100A11	167.911762439024	676.579424735729	2.01055600791752	9.8289787383567e-23	3.0539140990266e-21
AL353150.1	0.159943687804878	1.06500776353066	2.73522798465482	6.313335540809e-19	6.37183495394091e-18
ADH1C	225.055846829268	14.2181114398858	-3.98448129282504	1.45659088246069e-25	3.86854575741751e-23
PLN	32.9900366829268	3.89399783938689	-3.08270639341222	8.73445593554419e-16	5.05359858044646e-15
MYC	25.6565925365854	104.341526065539	2.02391195572988	1.26158406119903e-22	3.71726318822596e-21
SNAP25	1.05584155121951	0.223938862613108	-2.23721652553377	2.3668982671653e-20	3.34471017520414e-19
RPSAP71	0.00329175829268293	0.56639496832981	7.42680623341712	3.98939926736711e-08	9.22548580578644e-08
WDR72	0.252963052804878	2.33158601796617	3.20431306650546	3.11550616662995e-10	9.07239031964264e-10
MAL2-AS1	0.0691334673170732	0.438574279788583	2.66536501812674	0.000229218933312976	0.000356440221292266
ENC1	6.96494253658537	32.3448977293869	2.21535479592625	4.77598045714213e-26	2.56171918564719e-23
CCAT2	0.0049714783902439	0.225422447756871	5.50281244110764	1.3934194205306e-09	3.77471227123757e-09
PLUT	0.00833964582926829	0.354421127145877	5.40933467956054	1.20956133052904e-20	1.85529866109945e-19
EML1	3.62111851707317	0.90074112167019	-2.00725096451364	7.42140724039632e-15	3.77060386731666e-14
ERVMER34-1	0.138257855609756	0.9479013832537	2.77737551875566	2.36919275422042e-08	5.60511398643386e-08
AC079145.1	0.0507143931707317	0.29977875372093	2.5634309790726	8.73488507039666e-11	2.70963122791761e-10
CDHR2	40.3994679268293	8.89277982122622	-2.18362992125257	1.60246393267895e-18	1.48157228072387e-17
AC073326.1	0.017831696097561	0.232525990274841	3.70487614106395	8.37536095234595e-06	1.5218509666737e-05
AC020900.1	0.049899782195122	0.345626682938689	2.79210917664357	0.00545162254007587	0.00725984324520853
PTK7	2.69188392682927	12.2724572116279	2.18873602884854	1.43906830915388e-15	8.09888428965905e-15
C6orf15	0.0137188248780488	3.18764990059197	7.86019246771628	5.61379555965333e-17	3.9094923962126e-16
AC078923.1	0.0049404643902439	0.25305519640592	5.67866163209557	4.80008972004199e-18	4.03748978274074e-17
PNCK	2.90138587868293	0.331415797875264	-3.13002790446544	1.39814454468537e-08	3.38489296272263e-08
FEZF1	0.00211767807317073	1.01574565249894	8.90584018508976	3.44358873955118e-18	2.9633510200807e-17
IGHV3-76	2.49476160487805	0.448196055454545	-2.47670010374784	8.01345176984704e-18	6.43332517241385e-17
AL353583.1	0.0150308425609756	0.453438600509514	4.91490942306391	0.00229323557269864	0.00319727105447154
TSPEAR-AS2	0.038788488804878	0.356988196687104	3.20217589951766	6.09430497869235e-12	2.15142725649831e-11
KIF14	0.462784457317073	1.90021358826638	2.03774927257671	1.48402954949518e-20	2.22524090530646e-19
HBQ1	0.0400996326829268	0.436250320845666	3.44349526576338	7.21395375589583e-05	0.00011807245146745
SPDYC	0.0624027431707317	0.843500373615222	3.75670735230907	2.44223865395102e-15	1.32968612813261e-14
AC078993.1	0.128733093902439	3.68864766701903	4.84063710657039	2.66743196712669e-05	4.57624732135672e-05
GAS8-AS1	0.0700290014634146	0.342616610803383	2.29057067664006	6.92220190578128e-07	1.41092988382346e-06
AL353747.2	0.144167612195122	0.754303156194503	2.38739736851032	4.06450560055459e-08	9.38797171593429e-08
AC137055.1	0.034843803902439	0.42719507782241	3.61592098742215	2.21829497527534e-07	4.74600562576013e-07
AL445187.1	0.175507749756098	0.704257357970402	2.00456799585676	4.51289048007526e-06	8.4468214988712e-06
DPF3	1.14718166097561	0.254348330807611	-2.17321633471002	1.44116472560108e-23	6.89908683949475e-22
AC099792.1	0.0242652109268293	0.365324549613108	3.91221739930368	8.37744059685038e-14	3.70065660268251e-13
MEP1A	183.840907073171	36.3347567944397	-2.33903566655538	9.58607497687956e-20	1.16014245725182e-18
LINC01807	0.0410479246341463	0.635565562832981	3.95265976963317	0.00074453458069518	0.00109939348442636
LINC01169	0.00626729512195122	0.54492346653277	6.44206688002037	2.59087247274569e-10	7.61461745159505e-10
RNU1-67P	0.138277573170732	3.65735180479915	4.72516031367275	0.0344220262506476	0.041632828755306
TRPM6	13.236694802439	0.803440774909091	-4.04220743596088	5.66069523111108e-24	3.6461647555077e-22
IGHJ3P	31.9511832682927	6.00723345073996	-2.41109672488286	7.02862054008223e-18	5.68980772572502e-17
AC243967.2	0.0937090956097561	0.638051092748414	2.76741096331713	6.25712674359844e-07	1.28089085951733e-06
SGCA	3.07389362439024	0.6307957562537	-2.28482238039052	1.61143924887688e-20	2.38315682674706e-19
AC004386.1	0.0604460997560976	0.709807735708245	3.55370713876577	8.67974579753983e-07	1.75203447707134e-06
HMGA1P8	0.224166672682927	1.07980727	2.26813012436054	2.97606052775478e-17	2.17489112371314e-16
PRSS41	0.0230286380487805	0.445907945560254	4.27524491159795	1.38260745172276e-11	4.68964193037104e-11
IGKV2-18	0.924413403658537	0.209481032071882	-2.14171856071881	5.60073296422825e-18	4.64444015014787e-17
AL035071.2	0.0797815948780488	0.573804883488372	2.84643237742658	1.02725952948562e-05	1.84960138908499e-05
KLHL35	0.09509971	1.58404742610994	4.05803077818887	9.94044415955993e-26	3.30397267405947e-23
UBXN10-AS1	4.3449089195122	0.68894514769556	-2.65686490635703	2.57776611547047e-10	7.58157303500326e-10
SNORA71D	0.0297380975609756	14.217824412685	8.90117265113325	3.75108982880091e-08	8.70242067737131e-08
RPL12P14	6.37492015609756	0.814903945877378	-2.96770535123119	2.19229928847035e-23	9.34615725967066e-22
PKIB	40.025617	3.00968087427061	-3.73324121543116	1.6349660304882e-25	4.11671706481886e-23
BFSP1	0.249803981707317	1.05658437780127	2.08053960626733	6.09148118011329e-21	1.01028117745375e-19
HSPB6	52.1370855853659	5.22112044562368	-3.3198785942126	9.1145215583849e-20	1.10791438228192e-18
AL109628.1	0.0775562580487805	0.347449378689218	2.16348769827588	0.0151691208670995	0.0191932986602705
TINCR	1.99910877073171	0.296383787424947	-2.75381853305775	1.30421860944727e-23	6.43495145287487e-22
AC123023.1	0.0224214253658537	1.9864879140592	6.46919821027434	5.19890852244419e-20	6.69743776964438e-19
PPIAP51	0.0627797665853659	0.657933092980972	3.38956930969309	3.56889745341329e-05	6.04365305500715e-05
AC006483.1	0.0446915124390244	0.406366264651163	3.18470786472502	5.52231437593212e-13	2.20483177760651e-12
THRB	3.76841305853659	0.818841247896406	-2.20230142558872	5.21051808710492e-21	8.81515918487835e-20
P2RY12	0.957313473170732	0.162516727657505	-2.55840319317805	1.07637849904068e-22	3.25566713563194e-21
AL359955.1	0.0025093252195122	0.257220390665962	6.67956174148269	0.000185959219118768	0.000291367168278218
PENK	1.11209738792683	0.150527838105708	-2.88518090854104	6.12566341275271e-10	1.72297058242347e-09
CYP2D8P	0.0929588614634146	0.440218347145877	2.24355497002724	1.92633135558198e-14	9.25403213542877e-14
ONECUT2	0.0544141337804878	0.411891127063425	2.92020971048981	1.61045230879323e-14	7.83327881657881e-14
AL033519.2	0.553938732439024	2.22878667718816	2.00846021611891	4.81712140133834e-07	9.97696290237664e-07
TACSTD2	0.636014707317073	19.5160727132981	4.93945882634597	7.17624016094137e-19	7.14234826695746e-18
GPR143	0.750372656341463	3.50716439733615	2.2246258961318	1.68809208485099e-07	3.6596513347032e-07
CLEC4G	1.01395514878049	0.132900020896406	-2.9315806011159	2.24159899129919e-19	2.4919794290888e-18
HIST1H2BL	0.206057109268293	3.86310924008457	4.22864632967878	0.000752319083659835	0.00111038081562096
RNU6-140P	3.68834785609756	0.45391253192389	-3.02248850104898	2.33814995037611e-25	4.92900053941869e-23
AC007283.2	0.123192128780488	0.626006863530655	2.34526839529757	4.75159664762179e-05	7.93761466518105e-05
CHST5	6.75161676097561	1.28518448633615	-2.39325754428258	6.6320281126559e-19	6.6626787444354e-18
RPL5P22	0.0709424104878049	0.296002625856237	2.06088971789678	0.000108906772809215	0.000174951073927008
ULBP3	0.38467713097561	1.78801908837209	2.2166421692036	5.05681882272748e-22	1.19708917381002e-20
TAS2R15P	0.109407955121951	0.465621243995772	2.0894392415736	0.000198535163436565	0.000310269204313084
GCNT2	2.60695834146341	0.214858662682875	-3.60090767910316	4.15138417182551e-26	2.51521988510478e-23
RN7SL28P	0.0298875331707317	0.23794634255814	2.99302054796548	7.79283269291194e-07	1.58008199383159e-06
CORIN	0.0240409907073171	0.280801510171247	3.54598244004918	6.0201927466595e-20	7.63371464828217e-19
IGHV3-52	4.28954322439024	0.858169074566596	-2.32149021189547	3.18936204934812e-17	2.32027585038504e-16
C1QTNF7	1.28977435365854	0.270620965450317	-2.25277317116203	2.35120376600225e-21	4.37131712611714e-20
SFTA1P	0.912432017560976	0.187735399006343	-2.28101636474379	1.32535217610083e-18	1.24676991704235e-17
IGKV1OR2-108	29.0757650902439	4.1960908851797	-2.79269932340495	4.13507090224598e-17	2.94962305565655e-16
AC112777.1	0.191503085853659	0.836083428858351	2.12627926956408	1.06296239859281e-18	1.02023341504542e-17
HSPB3	2.64919016121951	0.652557865073996	-2.02137366299749	1.57930816070544e-16	1.02269961989837e-15
AC093012.1	0.0360994343902439	0.219064287547569	2.60130617334707	0.00847757214776024	0.0110310851544145
AL592301.1	0.0611877995121951	0.307188023742072	2.32780604939756	1.14373907385891e-07	2.52416769083398e-07
SNORD17	0.871012443902439	60.4458689369979	6.1168066039115	1.63770241823399e-17	1.25451703086063e-16
GNG4	1.27657054634146	8.41097617854757	2.71999998276961	0.00298349970713829	0.00409951044096365
KRT17	0.339429269512195	13.1108750562368	5.27150919194916	2.35160086782555e-21	4.37131712611714e-20
HOXC6	0.146929668731707	0.653937214790698	2.1540263865859	0.011251839905053	0.0144556803445211
STC2	0.350152272682927	4.92824006596194	3.81501817824015	1.98720612780525e-21	3.77725023587139e-20
AC110285.6	0.14712260195122	0.999915777632135	2.76478768256493	2.28325166481322e-10	6.76358797210064e-10
DDX3P1	0.0130876456341463	0.444144115636364	5.08475038132908	2.49547669272742e-09	6.57457563780394e-09
RPL37AP8	0.125419983414634	4.44550800479915	5.14750915159626	1.5080785376478e-06	2.96868988607123e-06
RPL35AP21	0.0357819692682927	0.796531587864693	4.47642688178492	1.16387719640212e-05	2.08262584991641e-05
IGHV3-13	32.3939913536585	7.45456379687104	-2.11953039662774	2.62616120114471e-17	1.94261783165943e-16
AL008723.1	0.0458771946341463	0.346453612262156	2.91681311928938	7.23257532438578e-06	1.32362818943923e-05
BTF3P12	0.0592946736585366	0.531043563382664	3.16285579444416	0.000149990188721452	0.00023742731702576
AC125611.1	0.092946562195122	0.408696364249471	2.13655599881209	0.0282417660806397	0.0345654542498228
IGKV1OR2-6	7.43529484390244	1.32255828526427	-2.49105864951479	1.13008504608963e-17	8.88486977842082e-17
SNORA14B	0.260973129268293	3.00653462262156	3.52612839791679	3.57855440966573e-12	1.30097530273016e-11
LINC02253	0.0478956821951219	2.69741374828753	5.81553741644055	8.85849021406751e-17	5.94902695775341e-16
RN7SKP97	0.0924008919512195	0.476307953361522	2.3659159556971	2.34340999490358e-07	5.00209545097331e-07
FXYD5	9.31888441463415	42.4779649112051	2.18848548737006	7.99749892181472e-22	1.73246378878373e-20
REG4	32.6152343390244	198.786982805419	2.60760538842941	0.0331887373755216	0.0402290287954147
FLNC	45.4026760756098	5.24366085073996	-3.11413105067386	3.9666876230564e-11	1.28262407664806e-10
IGKV6-21	23.8185050268293	4.05949722412262	-2.55270990173791	1.35121822794265e-18	1.26820062691091e-17
UHRF1	1.34978125853659	5.52856450718816	2.03417930561662	6.93785873341229e-23	2.27985093429487e-21
ARHGAP44	8.8740848902439	2.01503630260042	-2.13879252379547	1.71456466445216e-21	3.31095415482057e-20
AC018552.3	0.0152735734146341	0.254663073044397	4.05948023885006	9.7483513254484e-05	0.000157361429975063
AC018682.1	0.0703326424390244	0.385187381839323	2.4532941170869	0.0153562630822102	0.0194123510880805
AL136418.1	0.116106143414634	0.677082308964059	2.54388691433629	0.000167430046610166	0.000263656071302187
DNASE1L2	0.0988958707317073	0.602916984591966	2.60797718217175	1.31827175817599e-18	1.24133540709127e-17
PRR7-AS1	0.0947012285365854	0.619933341310782	2.71065805055618	1.11142808619032e-21	2.28266607362902e-20
MYBL2	9.84127958536585	44.6766198414376	2.18260222271298	4.31835195763798e-21	7.46205060202185e-20
FAM92A1P1	0.0919961536585366	0.406848087230444	2.14484475923676	6.66161714180946e-15	3.40420224421196e-14
SPP1	4.50404650487805	82.4365650448414	4.19399076349069	6.74648743275431e-15	3.44484852110194e-14
IFNWP19	0.0355038636585366	0.286111106617336	3.01052756552877	8.11269632868045e-09	2.01162497020663e-08
UGT2B17	269.074110833659	18.0212680082452	-3.90023115726937	1.03108710176116e-12	3.99734387701367e-12
DHRS2	0.026025439097561	0.705065161395349	4.7597621862702	2.58764211248329e-23	1.06516359398781e-21
LINC01996	0.00871443512195122	0.312791219133192	5.16564905226457	2.48870933814536e-13	1.03409979957056e-12
C1orf115	41.7452382926829	8.55932459281184	-2.28604277999175	1.28157779445453e-24	1.28742125797329e-22
AL365226.2	2.44482858902439	35.3406724309725	3.8535242663718	3.69238077765016e-05	6.23968260412109e-05
IGHV5-51	381.531207804878	94.2921110161311	-2.01659209141047	2.62895397452826e-16	1.64155103568934e-15
TPSG1	20.373943097561	4.98672405780127	-2.0305609429195	6.25127097972061e-19	6.31248134139704e-18
PSAT1	4.31296370731707	30.8753450247357	2.8397037773053	4.38392961618084e-23	1.59167841570251e-21
AC022079.1	0.0365357653658537	0.224147560063425	2.61706746023077	0.00793508148432515	0.0103599568901075
AC127024.2	0.0346103112195122	0.28300811820296	3.03156961840674	1.77908994408371e-08	4.26049849751667e-08
AC120498.4	0.0522977514634146	0.547568758287526	3.3882193111226	2.91381014363398e-10	8.5131029332091e-10
GDPD3	22.781048804878	5.41487822600423	-2.07283336920077	1.54975949445549e-22	4.41214935073466e-21
TMEM270	0.0584565156097561	0.361039226997886	2.6267198520184	1.42165920242782e-15	8.01020883948578e-15
MYBPHL	0.00651149292682927	0.387700419928118	5.89581013131243	6.59566358583298e-10	1.851139629446e-09
AC104809.2	0.0208496438780488	0.287906734655391	3.78750688945564	0.000203246761229909	0.000317376627474668
SP5	0.549365078536585	7.46007381372093	3.76335279458611	1.10544707365391e-18	1.05786810779872e-17
GJC3	0.0938254607317073	0.625326062452431	2.73655727278258	1.04317828959706e-15	5.98554030148204e-15
AL121785.1	1.33981326780488	0.117895389450317	-3.50645273880111	4.76610188102996e-23	1.70175291472208e-21
DRD2	0.117975862682927	1.16677282605708	3.30596006547203	0.00738345603252354	0.00967625020674371
CELP	0.415097725829268	1.67123503276533	2.00939170682863	0.000122216566478644	0.000195135863533554
FOLR2	20.213041902439	4.34253966399577	-2.2186755207818	5.78259358202027e-21	9.64827232084415e-20
TCEAL2	3.29296881219512	0.309220173471459	-3.41268249956608	6.32609275427971e-20	7.98504468229004e-19
DMRTA2	0.0134739266097561	0.631955167854123	5.55157996295004	2.48366829671745e-08	5.8602118701178e-08
NKX2-3	10.2163418536585	1.64289218344609	-2.63656899553097	1.71222823624848e-25	4.20212172472275e-23
CCDC69	23.8486035853659	3.83163070951374	-2.63787436741396	1.62775768906008e-23	7.65994322220797e-22
RNU6-1223P	0.175321895121951	0.712266209302326	2.02241037015445	2.46936504494843e-06	4.75668648698064e-06
POU5F1B	0.0652789787804878	1.7634081242685	4.75560411323992	1.17257012433508e-19	1.38790179440206e-18
SNORA26	0.914607417073171	6.43593949006342	2.81492623813632	2.61362167320346e-14	1.22873174102979e-13
AC034207.1	0.0316231885365854	0.319323029133192	3.33596185608438	2.48893141710297e-05	4.28784452770503e-05
PDCD5P1	0.0590620863414634	0.472813490824524	3.00096697559994	1.52309171680728e-10	4.60753662122945e-10
SELENOWP1	0.0458758141463415	0.420223959112051	3.19535275332579	0.00116797675849618	0.00168475064308637
MT1G	444.780955219512	45.5280936154334	-3.28826605939618	3.2692762534411e-20	4.47000902691933e-19
MB	6.46731268292683	1.53208874643975	-2.0776664957993	2.94425640593866e-19	3.20152794157817e-18
RNA5SP323	0.0555844390243902	0.421183776511628	2.92169690736626	2.4209683286266e-05	4.17706985453524e-05
S100A7	0.0166227148780488	0.873433655665962	5.71547019067295	1.91401342300537e-05	3.3437459222588e-05
KIAA1549L	0.0646900954390244	0.448457809418605	2.79335551752595	1.12038906805598e-08	2.73923117925212e-08
SLED1	0.0191251436585366	0.267496173953488	3.80597576676741	1.00025925607275e-05	1.80282852623766e-05
IGHJ2P	1.34072850243902	0.313277600634249	-2.09750359529614	1.76915875344784e-12	6.67583688436098e-12
AHSG	0.0202073377804878	0.48176564144186	4.57538033591158	4.39581766749394e-09	1.12732953620863e-08
COL27A1	0.466877075609756	1.94460113084567	2.05835960859912	1.13523363099049e-13	4.93717129601696e-13
STPG4	0.0132722699268293	0.454525607283298	5.09787453810987	4.65510553701947e-18	3.9240515718145e-17
IGKV3D-7	2.09134039609756	0.215496148477801	-3.27869391102215	4.1481849246162e-19	4.33558001716759e-18
LY6D	0.0331539154146341	1.23068021224736	5.21413286131157	6.56078603726446e-10	1.84188415422073e-09
AC147055.1	0.317928133414634	1.90552457959831	2.58341562665943	3.88440441975579e-05	6.55161660637018e-05
IGKV2-28	4.63000551219512	0.835125814904863	-2.47094844445854	3.13868080665889e-19	3.3901249849305e-18
AC105219.1	0.0323921904878049	0.827396480274841	4.67486088311633	1.18523846162654e-17	9.29963710805963e-17
HMCN2	3.3746688195122	0.71421919845666	-2.24030710738996	2.61072583905437e-20	3.64936932715113e-19
IRF4	4.36119427317073	0.940089443790698	-2.21385332586085	6.69454232351464e-18	5.45581280236662e-17
NECTIN4	1.44036542682927	6.18488914272727	2.10231286075831	2.31896481571793e-18	2.06713056768456e-17
CA2	644.684276463415	25.9769215095137	-4.63329042312995	4.57684203553975e-24	3.17907122068269e-22
CASP5	16.0318845609756	3.945627477463	-2.02261736845728	1.50395394172149e-17	1.15754898857071e-16
ANXA2P3	0.0573646156097561	0.302153572494715	2.39704898536389	5.31155905713891e-05	8.8227863423771e-05
PGGHG	1.87283653658537	16.8857628528541	3.17251046781854	2.32700566856148e-21	4.33807556750673e-20
AP005233.2	0.180155704146341	2.66508085788583	3.88686306799188	7.48983909567311e-16	4.38975212777842e-15
MCEMP1	0.109312552439024	0.882937458238901	3.01385217377793	1.05817433537991e-11	3.63434614957408e-11
ERP27	0.485063819512195	3.15875259602537	2.70310846555963	2.17981098214463e-09	5.77509911476087e-09
HOXB8	2.64565856341463	19.680452242389	2.89506458201074	5.54514778812372e-14	2.50546085565469e-13
CLCA1	516.577390487805	99.1250268892558	-2.381663243809	4.27246385588191e-21	7.39108759265771e-20
LINC01234	0.00435894051219512	1.01420642189429	7.86215808434444	3.59100127435782e-16	2.20184480415084e-15
SLC17A9	1.90867064878049	10.6853943784355	2.4850000715579	4.60363377242326e-17	3.25392823841568e-16
GNG8	1.82916681219512	0.382402873530655	-2.25802137923853	6.05692668075046e-22	1.38154934689871e-20
CLDN9	0.183238198780488	1.0569589115222	2.52812710257978	6.06291063165357e-09	1.52907511071497e-08
PAX9	0.0492073245853659	0.461144643556025	3.22827435624528	5.83062592417907e-14	2.62728799721699e-13
AC055717.2	0.00298751146341463	1.50435454264271	8.975984653745	5.92442142462044e-17	4.11399292910247e-16
RAET1E-AS1	0.060934056097561	0.303612021479915	2.31690823303023	1.10293399394927e-07	2.4391107875771e-07
AC007285.2	0.0569589285365854	0.342730949957717	2.58908256588956	5.24267495999602e-09	1.33269938539928e-08
COL1A1	42.2724378780488	295.057522503171	2.80320701936354	3.7482307381873e-17	2.69250454064377e-16
CLEC5A	0.069940744902439	0.994313787490486	3.8294961455434	6.665187316399e-19	6.69211039307839e-18
AC007277.1	0.0109774429512195	0.488040267361522	5.47438624494039	1.37285703486267e-14	6.71805961431536e-14
SLC35D3	0.135232060243902	3.16913258525159	4.55057889290883	1.61042232893902e-12	6.10210804429395e-12
CBARP	0.0574150377317073	0.361574126773784	2.65479089448917	5.5252713143657e-16	3.29308208554941e-15
MSRB3	14.5697939512195	3.47326485801268	-2.06861614019789	3.75545637640588e-13	1.52931712299427e-12
SNORA3B	0.319133478048781	1.82097057378436	2.51247574442201	2.47680887265364e-11	8.17368007200149e-11
CYP4F23P	0.0171415739268293	0.347526666729387	4.34155219640716	4.33768425371637e-12	1.55796632662195e-11
PRPH	1.73766728536585	0.147478006346723	-3.5585801488954	9.13387668818945e-25	9.9487416421695e-23
AL645608.3	0.0450497309756098	0.613808200190275	3.76819752385767	1.98540717812771e-09	5.28751021559616e-09
DUSP15	0.14638287195122	0.822930745137421	2.4910242679501	1.74520510013843e-11	5.85297292535615e-11
RBPMS2	11.0769720439024	1.2009009982241	-3.20537444013808	5.23363918996284e-19	5.35460668153032e-18
ENTPD8	34.3561114634146	7.50035107503171	-2.19553672509164	2.33250413788375e-20	3.30091899454673e-19
HMGB1P8	0.111441526341463	0.545566984714588	2.29146941868723	5.22948948489029e-13	2.09465824776285e-12
SAA2-SAA4	0.171114969756098	0.837724372684989	2.29150967025354	0.0416151142867334	0.0498291647598312
AC092723.1	4.11745353414634	0.426753738181818	-3.27027667327522	8.85877179690795e-24	4.97837297386815e-22
NXPE1	17.7880170073171	4.042493946	-2.13758817093219	2.03541599027723e-19	2.27867538098198e-18
AC104564.4	0.0188292907317073	0.222727712473573	3.56423051174243	3.3970830118729e-09	8.83114044438077e-09
AC011773.1	0.0305745934146341	0.215014355158562	2.81402776389485	1.69010092993126e-08	4.05741416908213e-08
AC009220.1	0.140157851463415	0.950183023276956	2.76115286608243	2.7858072306872e-06	5.34047997218416e-06
AC026356.1	0.182409802195122	0.822678165200846	2.17314489527324	3.04921585193546e-17	2.22474704039461e-16
F13A1	17.9974036585366	3.32580985665962	-2.43601120121824	4.26168981627205e-20	5.58281365931638e-19
RPL27AP	0.056186103902439	0.34671428987315	2.62546203014663	3.6413024362696e-06	6.88891214231021e-06
SULT1A2	8.75514482195122	0.652530237232558	-3.74601438240563	2.77733799654849e-25	5.33140184589918e-23
RN7SL558P	0.0629461880487805	0.505495946723044	3.00550860635186	0.0298055397926113	0.0363668851793045
MS4A12	213.140099814634	5.45132349481818	-5.28905169874192	7.49444931183993e-24	4.51249637447058e-22
RPL24P7	0.0574817556097561	0.311856956363636	2.43970840999067	1.37824776638797e-05	2.44726781831481e-05
AC136475.5	0.0593396648780488	0.260154884871036	2.13230211243175	1.09330792615792e-07	2.41947883487613e-07
GAPDHP61	0.0768211658536585	0.365037501310782	2.2484689198712	5.5889087202529e-07	1.14919675753805e-06
SIM2	0.0897317726829268	2.20241395579281	4.61732293420476	2.76189435891391e-24	2.22189244110468e-22
RPS2P35	0.0930424802439024	0.544124068287526	2.54797418414417	1.14720733007258e-09	3.13621766997281e-09
MAL	3.71748543658537	0.38199767932981	-3.28269131156833	1.38303479565855e-24	1.36391582734792e-22
FAM96AP2	0.073559186097561	0.3858102594926	2.39091408602387	2.85447524914967e-05	4.88460424805947e-05
CXCL3	2.82828863170732	24.1982261122622	3.09690003014663	1.82318188986541e-20	2.65573632462138e-19
SLC52A1	1.7534629397561	0.29938714789852	-2.55012274311384	1.55874093473975e-15	8.72943386777375e-15
MIR4648	0.0426930658536585	0.49638519217759	3.53938640508964	2.02290768942624e-06	3.93066088220043e-06
HES6	9.21775368292683	38.2031681200846	2.0512051617646	1.98519629577431e-18	1.80107560984896e-17
LY6G6F-LY6G6D	0.138311688536585	7.80313339429175	5.81805857604458	5.82418190258123e-11	1.84478416479733e-10
RNVU1-15	0.0737683712195122	1.65974292501057	4.49181361007678	0.00437152302323413	0.00588454407932121
HIST1H3I	0.0314108856097561	2.7518814430444	6.45300988733263	1.09630998960448e-05	1.96698668132997e-05
SEMA6A	10.4926196097561	2.32026364799154	-2.17701425820171	1.71999626993972e-24	1.580440174483e-22
RNU4-1	0.294894412195122	82.5365785711839	8.12869133886114	0.000884104569626337	0.00129434564644834
AC111170.3	0.0499321530243902	0.235002105731501	2.23463266340126	7.39071268978977e-07	1.5020035390948e-06
TERC	0.0197061258536585	0.26062995192389	3.72528680853736	0.00118735402300412	0.00171180991954223
AC113155.1	0.0133009885365854	0.280210837463002	4.39690737797759	0.005109310746767	0.00682602789128436
AC018641.1	0.0258267043902439	0.305530046638478	3.56437879989773	4.52548834744714e-07	9.40308306508468e-07
ORM2	0.0547471746341463	0.502927640528541	3.19949442720467	1.03331117473649e-09	2.84047030423806e-09
AL163953.1	0.0721602831707317	1.07876192731501	3.90202770038788	2.3576754091259e-19	2.61352834946443e-18
MFSD4A	8.87181752926829	2.205381785074	-2.00820126341451	4.25278403755854e-16	2.57746098531369e-15
AL356270.1	0.701888165609756	0.160152828393235	-2.13179190181971	8.51901564115527e-15	4.28884025770828e-14
AL359881.1	0.0412112817073171	0.870477457272727	4.40069569841135	3.86169643303542e-13	1.56961363613607e-12
BMP7	0.779632495121951	7.91379902421142	3.34350429908473	1.21371166988728e-10	3.70107610188339e-10
HTRA4	0.0578015102439024	0.242992138435518	2.07173054561907	7.16833065441655e-10	2.00518820845229e-09
AC010655.2	0.057280876097561	0.277247484038055	2.27504890473004	4.57625405910322e-12	1.64031084669797e-11
DIO2	0.36317266	1.64314827281184	2.17773516636263	1.3765320918295e-15	7.77628327400651e-15
AKR1B10	79.7743165853659	10.2729773551797	-2.95706997432731	4.09166480233305e-24	2.92734363801232e-22
ERHP1	0.0567064836585366	0.759412097336152	3.74329737771393	1.58303499847597e-06	3.11087396619219e-06
CDKN2B-AS1	10.5635824	0.363516877293869	-4.86093301795994	1.00534375415016e-25	3.30397267405947e-23
ACTG1P20	0.811721726341463	5.20051672270613	2.67959784241965	5.07792415575281e-09	1.29387396359929e-08
SAA2	0.289009908439024	1.91983092651163	2.73178840275361	1.16816844876288e-08	2.85019007140327e-08
ONECUT3	0.00394119214634146	0.553278563733615	7.13323013133838	1.90767465861457e-08	4.55212261922699e-08
ITGA11	0.78184462195122	3.31509173363636	2.08409496192772	3.7663510328148e-11	1.22028766417469e-10
HSPB7	8.54896631463415	1.52866303342495	-2.4834795639654	3.69433392924238e-12	1.3392996675421e-11
MAB21L2	27.4718446341463	3.62515842131078	-2.92183783723267	1.66649924303319e-14	8.08560743842029e-14
HIST1H2AJ	0.0928256178048781	5.24675900864693	5.82075970414284	0.000198814876691663	0.000310681295179976
MIR4713HG	0.11867680195122	0.519680927420719	2.13058815690521	5.26391848234089e-13	2.10730645334762e-12
ATAD3C	0.212706726585366	0.926043431078224	2.12221419945661	1.85886263459944e-06	3.62571717903561e-06
AC032044.2	0.113858677317073	0.761739587505285	2.74205362900512	0.00976789967064963	0.012627861493269
RNF150	2.20004623902439	0.320947519803383	-2.77712452823343	3.61904650942179e-18	3.10332562134445e-17
AC012676.2	0.0552352970731707	0.475591758224101	3.10606132026636	0.00184142879247827	0.00259516038588127
GRP	0.351324364390244	1.84252905701903	2.39081183483288	6.1151195386252e-09	1.54154125100592e-08
LINC01748	0.0761419109756098	1.33374143694292	4.13064441981013	2.52602210753976e-14	1.19130422332719e-13
PLPP4	0.196259833170732	1.6927701241649	3.10854922653425	8.34975370552404e-14	3.68927136693058e-13
CLDN8	25.881671904878	0.521743014942918	-5.63244762454573	8.19897600273348e-26	3.18456220125572e-23
MRTFA-AS1	0.0144144792926829	0.264364020238901	4.19693521329989	0.0120201050438011	0.0153876392597699
Z97353.1	0.289011429512195	2.69866969942918	3.22304995749762	1.29807056192478e-05	2.31059827163001e-05
TACR2	15.522264495122	1.37021333321353	-3.50186660926774	5.04901402450371e-16	3.02597477301632e-15
CADPS	0.325947480487805	1.62016498941649	2.31342930872757	1.15157955506744e-09	3.14550921578579e-09
FCER2	1.72495406073171	0.279523220801269	-2.62551789830079	8.46762584350563e-20	1.03905272059422e-18
UNC5CL	1.32805118292683	5.7029522255814	2.10239819805949	1.98519629577431e-18	1.80107560984896e-17
SBK1	0.393698797560976	1.62354686634249	2.04398481966121	7.27809538086048e-06	1.33133043913693e-05
KCNH8	0.143667591219512	0.956983417012685	2.73575927245056	1.05126521194666e-16	6.99448521936233e-16
HIST1H2BE	0.134661911707317	2.89835071283298	4.42781842152844	0.00235149852254016	0.00327544028701836
HIST2H2AC	1.05872107804878	8.58790879450317	3.01998431072343	0.000591917693618894	0.000882845842026989
AC100823.1	0.0312925353658537	0.267056534926004	3.09325473005658	0.000882085395126329	0.00129148705941015
DHRS11	33.3442699512195	7.08488770845666	-2.2346219701424	8.08922737758539e-24	4.76698906980625e-22
AP000695.1	0.0736809448780488	0.311641792790698	2.08052525165058	1.24486213341507e-10	3.79308298642957e-10
S100B	8.32987563414634	1.87835253803383	-2.14882709598268	1.26774695375946e-18	1.19781081576454e-17
SLC4A4	33.9365741219512	1.6236728855222	-4.38550801970933	6.93453424819001e-26	2.9877055556424e-23
AL606490.8	0.0412908714634146	0.39059863653277	3.24179214049029	6.91382730469073e-13	2.72837947859442e-12
SCGB2A1	6.96128883170732	1.19266893556025	-2.545160804031	1.13101386175587e-19	1.34610784234026e-18
SHISAL1	2.57162962926829	0.356644210591966	-2.85012541850309	6.69454232351464e-18	5.45581280236662e-17
AC112721.2	0.0159070858536585	0.235017351353066	3.88502580889288	6.78252079166606e-09	1.70049803580527e-08
AC098591.2	0.149871997804878	2.71506658968288	4.17918482261403	2.05421292065452e-11	6.83609339266218e-11
TSPAN1	635.739383902439	141.197527291755	-2.17072064204082	5.33846007475495e-23	1.84825114159552e-21
LINC00582	0.7627662	0.165762256109937	-2.20212537169363	8.63860321868723e-18	6.90376089051558e-17
PPM1H	1.33937313902439	7.35392799450317	2.45695711018958	3.22452411694576e-25	5.89783713012683e-23
AC138150.2	0.0753944309756098	0.338677004820296	2.16738016778594	7.89318850981296e-17	5.34536848348554e-16
MEP1B	16.5177365487805	0.402505456033827	-5.35886385597243	1.95678463912407e-20	2.83120452114459e-19
PNLIPRP2	8.16073565073171	1.8899795291649	-2.11032860167377	1.16586856089888e-08	2.8454002591525e-08
AC091959.1	0.039505826097561	0.377081564059197	3.25473928256255	8.72241891019814e-05	0.000141408360089407
RHCG	0.147553174390244	0.954593558534884	2.69365164274395	2.26470491585152e-08	5.36511472489361e-08
WISP2	2.52260364878049	0.233610367131078	-3.43273734353944	1.03620608277362e-23	5.54971368309805e-22
CBX2	0.237276100731707	3.14446762682875	3.72817708298194	4.05548135422298e-25	6.51585687176261e-23
LYNX1	2.30031602439024	0.464851773382664	-2.30698941203814	2.61259069800598e-19	2.86985317013824e-18
SOX1	0.027060574	0.789585409549683	4.8668309842997	0.00280035379928344	0.00386044222557646
SLC11A1	0.219717252682927	1.32345247761099	2.59058632870931	3.57685971732841e-17	2.57991652528137e-16
AC007066.1	0.0663403375609756	0.325753939175476	2.29582436651715	0.029986992233604	0.0365606719547928
AC131971.1	0.0533652661951219	0.757544619556025	3.82735791936671	2.6833511009956e-05	4.60192933623199e-05
CLCA4	333.264656146341	8.74826940544397	-5.25152686333082	9.53771474630453e-25	1.03305705866677e-22
AC021723.1	0.125842973170732	0.569969740211416	2.17926066695489	0.00339426651506747	0.00463175951535248
IGHV3-7	25.4234462682927	1.84759772649049	-3.78243702658441	1.59644136034456e-22	4.53838784374785e-21
IGLJ1	2.39751956829268	0.409652333192389	-2.54907065351899	3.00503886151944e-20	4.14673974712732e-19
AC092834.1	2.05838821707317	0.229781397399577	-3.16318119333958	1.69745817087562e-23	7.92942350576195e-22
HIST1H1B	0.0934116275609756	16.4890389244186	7.46368945448861	9.8713057869727e-11	3.04220118578647e-10
AL512361.1	0.0226880319512195	0.353647933403806	3.9623104561868	1.28631224491313e-06	2.55235101876735e-06
AC067931.1	0.130165605853659	0.62408252038055	2.26138851438831	1.94287616383681e-15	1.07470707744559e-14
PCSK5	5.18276004878049	1.03034250169133	-2.33059661027966	1.81995644600069e-24	1.63357942477136e-22
ATP5MGP3	0.0630164456097561	0.349713408477801	2.4723728241971	0.00673007479674305	0.00886491542626906
KRR1P1	0.071742693902439	0.730473487505285	3.34792808753679	9.78116273709807e-05	0.000157873112842872
AXIN2	5.39351743902439	31.5059310251586	2.54632508932087	3.52363791129478e-15	1.86860754442514e-14
AL139174.1	0.0418333451219512	0.244552630063425	2.54741971034795	0.0105172046723174	0.0135450753412309
S100A2	0.344743882926829	7.14185504315011	4.37270199396019	7.51391672018926e-25	8.84867560610704e-23
MEX3A	0.368697467804878	2.89996699602537	2.97552706807133	7.58323986906629e-22	1.6538116375867e-20
SMTNL2	0.183417274634146	0.776895464465116	2.08259096772213	0.000488812141367365	0.000735411084947977
FNDC11	0.0571452822682927	0.358600973957717	2.64967310238028	8.0221462485204e-16	4.68051072724386e-15
AC020978.4	3.24912074390244	0.518077513234672	-2.64880948716614	2.7601897916317e-23	1.11026057427708e-21
GNG7	3.49607692682927	0.657194535856237	-2.4113445395172	1.28157779445453e-24	1.28742125797329e-22
AL357054.4	1.2835485097561	0.248747882331924	-2.36738167269025	1.03763913979884e-22	3.17854131253422e-21
SLC22A11	0.0241950642195122	0.595694306391121	4.6217874963669	1.88078850471183e-11	6.28744197484886e-11
RPL13P2	0.127300716585366	2.09372205207188	4.0397574874404	2.01325798034651e-08	4.79285924888975e-08
OTX1	0.011876763	0.708045830389006	5.89762915637218	3.91123374740466e-24	2.84011235560605e-22
HSPB1P2	0.229246903414634	1.27271628640592	2.47293669821001	4.35897713767e-05	7.31704318139792e-05
C2orf48	0.0821183743902439	0.531582986575053	2.69451795824679	3.94704790411193e-18	3.37127512876149e-17
NDUFA4L2	1.52422404634146	8.43230380549683	2.46785186565632	3.47762697202115e-15	1.84622759401824e-14
GIF	0.0761932709268293	1.04178326701691	3.77324776927615	1.27210979341537e-08	3.09378633651997e-08
C2orf88	17.6128921219512	1.67470592875264	-3.39465213431318	1.1423779302769e-25	3.39491718975777e-23
RN7SL381P	0.347571667804878	2.51692584230444	2.85628031891033	2.11006728540302e-05	3.66839889969456e-05
AC004884.1	0.0757431809756098	1.17118929972516	3.95071445659786	2.81933147689338e-07	5.97716770628856e-07
MATN3	0.149252900487805	1.06881285926004	2.8401783972849	5.38214936502835e-15	2.77745839470774e-14
TCF7	1.4210905902439	5.80053828646934	2.02918826271131	1.59496677422865e-20	2.36416023079091e-19
MS4A15	0.0487186281463415	0.290242513116279	2.57471343836462	1.38758230090045e-05	2.46269183905693e-05
TNXB	6.96121320731707	0.51671466656871	-3.75189902304312	3.34348219986845e-24	2.52637700685854e-22
IGHV3-65	0.878065114634146	0.18814016627907	-2.22252004508739	5.20077834771056e-17	3.63623117942345e-16
SPEG	2.25601314878049	0.355774836065539	-2.66473909867262	2.59538290325409e-14	1.22045315858089e-13
SLCO5A1	0.11639665195122	0.506895788849894	2.1226396174946	4.5606443618677e-13	1.84020338996651e-12
PDZK1	2.28922178585366	0.49108351987315	-2.22081692828997	0.00019136349622303	0.000299449534683147
RDH10-AS1	0.0415184538536585	0.23132099920296	2.47807161516693	5.30616430747517e-05	8.81466143375277e-05
MFAP4	79.828117804878	19.120371887315	-2.06178641176392	4.59292433589642e-22	1.11642263635929e-20
AC020907.4	0.280832522439024	1.2224421927907	2.12198431923978	2.34345936030602e-14	1.1106084105992e-13
CCDC150	0.0731529036585366	0.348453821374207	2.25198044098533	5.96602232039037e-21	9.92017502124601e-20
CHRM2	1.57715310512195	0.176013593236786	-3.16356396406375	5.2436419586468e-16	3.13293467778873e-15
SLC6A6	2.09898038292683	16.4719456807611	2.97225038916504	9.01430023954331e-25	9.93007119569691e-23
C17orf77	0.0624717759512195	1.02266178503594	4.03298074176646	1.19628898640135e-06	2.38152283277024e-06
RNU6-834P	0.10397777804878	0.422431007610994	2.02244050539608	0.00673433401211196	0.0088693205506981
FGF20	0.00784321412195122	0.539538100114165	6.1041360437464	6.07958865335441e-07	1.24599434261348e-06
FOXF2	10.6338609512195	2.51630301386892	-2.07928793941392	6.93785873341229e-23	2.27985093429487e-21
AC113608.1	0.0713514443902439	0.46045172653277	2.69003537296158	0.000167443635544864	0.000263656071302187
AC099789.1	0.108668558536585	0.798852571014799	2.87799469639175	4.70328473844865e-06	8.78320983519962e-06
MAP3K20-AS1	0.0583554271463415	1.18629422281607	4.34545122390363	1.31698262752165e-17	1.02301656277128e-16
RHPN1	0.705525756097561	7.43471973150106	3.39750770138694	8.1798139929911e-24	4.79124573100035e-22
AL109741.2	0.17985142097561	1.43260292589852	2.99376133055603	2.23655698746088e-06	4.32585463616236e-06
BRINP3	3.5522298	0.392303372302326	-3.17868327297178	2.95019115056477e-24	2.30638330754636e-22
ARHGEF38-IT1	0.094761582195122	0.737797871437632	2.96085143485624	2.70618486587175e-09	7.10556773828839e-09
AC127024.8	0.0422056104146341	0.468739371680761	3.47327928379626	2.84343990496696e-05	4.86700917078656e-05
XKRX	0.368347467804878	2.33004890014799	2.66122100267218	8.66590718793168e-20	1.05869318563087e-18
SH3PXD2A-AS1	0.28002245097561	2.34643952391121	3.06685887156528	3.38139277047716e-17	2.44529813629284e-16
IGKV6D-21	17.6826397341463	2.17638709031712	-3.02232658099878	5.02989404628212e-16	3.01731391612988e-15
THBS2	4.3283433097561	25.9786048659619	2.58543711696061	2.02833544027094e-11	6.75345483702095e-11
COX5BP6	0.37463383902439	1.65403078496829	2.14243296346058	4.24627293994489e-15	2.22926454805447e-14
PLP1	4.43105874634146	0.1369458587463	-5.01597390939226	8.85576278988427e-26	3.18456220125572e-23
GPM6B	2.8949427097561	0.68350302038055	-2.08251517971049	5.49869203249028e-19	5.59919333644546e-18
FOLR1	0.188515517317073	4.21945225202748	4.48430054135459	2.10712569417977e-09	5.59016871356833e-09
RNVU1-4	0.0716918097560976	0.603008705708245	3.07229861411537	1.4219556378018e-07	3.10810325881638e-07
CFAP157	0.187069556829268	0.776092459725159	2.05265374046342	1.34099320390364e-24	1.34016372357133e-22
MIR548AA1	0.100856473170732	0.562466149048626	2.47946259111177	0.000606706367738741	0.000903998083132394
FUT1	0.292046223414634	2.30668381226216	2.9815516268892	1.6349660304882e-25	4.11671706481886e-23
SULT2B1	1.20000945365854	9.92687915566596	3.04829445849643	5.43230721424372e-21	9.13456828011771e-20
DNAH2	0.0439422626829268	0.377839972515856	3.10409427135911	2.27857616945531e-21	4.26831253849271e-20
RPL34P33	0.106264009268293	0.695190022811839	2.70975432626691	0.000122979589251908	0.000196321801269328
IGHV3-21	157.66678104878	33.020732108055	-2.25543471752592	1.44782722835651e-17	1.11745518723631e-16
CA12	76.0660913658537	17.1650463638478	-2.14777972037697	1.88523541968722e-21	3.60387242353821e-20
AC012354.2	0.0354127704878049	0.543843243424947	3.94084924983301	1.03824823216744e-05	1.86869260353345e-05
SPTBN5	0.0742502487804878	0.694173369021142	3.22482825439316	2.33250413788375e-20	3.30091899454673e-19
SULT1C2	0.229528867487805	1.87863385276956	3.03293639607736	1.42634119091251e-15	8.02958856254696e-15
AC211433.1	0.0221033961463415	0.324470774266385	3.87574857842794	1.1836801187372e-07	2.60815889783803e-07
AC036176.3	0.00680567780487805	0.307069932494715	5.49568459128457	2.81419488147898e-08	6.61192563767747e-08
AC010970.1	0.032962965804878	2.61781417471247	6.31137282793823	0.00102465031047357	0.00148852991304223
AC244093.5	0.0614066158536585	0.248897536194503	2.01908594652193	0.000260251633936834	0.000402501490010158
PLIN4	9.82290938048781	1.84092265883298	-2.41572137262724	5.47666183773572e-15	2.8232257301255e-14
SPATA20P1	0.0115447785365854	0.301517954122622	4.70693150780863	2.85665828173732e-09	7.47535305254733e-09
LAIR2	0.100448876341463	0.693623858541226	2.78769209807669	3.41497011495705e-12	1.24430446511534e-11
IGKV3-20	836.285251463415	182.370297363002	-2.19712434315153	1.5715201885566e-18	1.45852720994425e-17
KRT18P33	0.0345995104878049	0.27937299756871	3.0133690537459	6.53198731376459e-05	0.000107469594398564
FARSA-AS1	0.0483140119512195	0.252686179577167	2.38683319672045	3.9729044480543e-05	6.69389688353843e-05
AC021218.1	1.4816954195122	8.85703438010571	2.57957480431278	7.3719613668213e-20	9.15617250549578e-19
KLK7	0.00739535509756098	3.2963989622093	8.80005572485249	9.69236676373959e-22	2.02495265964853e-20
C5orf46	0.00577151341463415	0.579016978139535	6.64851216775165	2.61022387135246e-18	2.30555901675542e-17
AC010524.1	0.0406827829268293	0.220210357906977	2.43639205372392	0.0321655687758961	0.0390669703330874
ROBO2	0.0849773873170732	0.400193840858351	2.2355480708824	3.83645930169218e-08	8.89090654622511e-08
RAMACL	0.102112162195122	0.541976764989429	2.40807629290285	0.00399469107149008	0.00540317221250521
EDN3	24.2211970731707	2.59948769665962	-3.21997093636118	6.5534498303626e-25	8.09307610504515e-23
MPP6	0.335751793414634	1.40787127799154	2.06804842312534	2.27215351695193e-16	1.43167086079506e-15
EYA1	0.0548216085365854	0.538682187213531	3.2966177954523	0.0207260581145783	0.0257951479474544
AC090116.1	0.0485971809756098	1.11526257778013	4.52036698006646	6.35685316474041e-12	2.2388132453767e-11
PMAIP1	1.5238221902439	7.40173300486258	2.28016852636141	4.53037276798854e-23	1.63565860755609e-21
MASP1	2.20332779268293	0.280510595237421	-2.97355697372998	1.58658609966944e-15	8.87287720208549e-15
AC244517.7	0.110232016585366	0.516707703276956	2.22880508060372	0.00653563820905758	0.00862227501341919
C8orf88	3.24891922195122	0.501050986236786	-2.6969305517094	4.05849519736369e-17	2.89926694497005e-16
MT1DP	3.91295541951219	0.771206156363636	-2.34307020020548	6.41464267493114e-19	6.47071239238111e-18
GNG13	1.61400995195122	0.390388292473573	-2.04766778122497	2.87384555511092e-18	2.51208826070742e-17
HEPHL1	0.0559241559268293	0.415155067458774	2.89210682647933	2.67619123638014e-05	4.59086849150046e-05
SNORA28	0.128939897560976	2.52086321987315	4.28914719324804	0.000861796121094331	0.00126302087805404
FCF1P7	0.0317464756097561	0.375352371627907	3.56357725596949	0.03722428162997	0.0448430702275294
INHBB	0.627282197560976	3.12405985606765	2.31623557109176	1.94372085918408e-09	5.183612106996e-09
HPGDS	2.9424856097561	0.371003993634249	-2.98752873798767	2.03500413671113e-25	4.53535901708843e-23
ASB2	5.72621485365854	0.865572438545455	-2.72585533591691	3.40645706963379e-23	1.31562529215259e-21
TREH	2.86482833414634	0.60712674627907	-2.2383790566039	3.02756096364976e-09	7.90656680539353e-09
PPP1R12B	14.5482310731707	2.96171384862579	-2.2963395819068	2.93764141537551e-17	2.14924497212454e-16
CAMKV	0.016981705804878	0.389180278082452	4.51838531326822	3.7373533731877e-10	1.07746925203514e-09
AC079905.1	0.050531797804878	0.231921360528541	2.19837228812471	7.34176185442655e-05	0.000120089495346007
BMX	2.70150860731707	0.604156910021142	-2.16077008232865	4.64231365142853e-22	1.12225906575931e-20
PNPLA3	0.0390686877804878	0.564477527860465	3.85283144278319	8.10461744980378e-12	2.82626424916811e-11
AL356124.1	0.0265600668292683	0.222213681268499	3.06461696156969	0.00218334844729954	0.00305064569733666
DUSP26	0.873932648780488	0.146097799014799	-2.58058765618696	1.26293735639046e-23	6.31078079012841e-22
CHODL	0.893079329268293	0.151129009665962	-2.56300771412534	4.59513752741239e-22	1.11642263635929e-20
CST2	0.0319107363414634	2.39577029805497	6.23030388240344	2.88407277419615e-22	7.67028846997462e-21
AC018797.3	0.00800164512195122	0.232575303382664	4.86125745271002	0.00214118628929384	0.00299475687323827
KRT16	0.028469798	1.856430615463	6.02695532805234	3.17750728097017e-17	2.31251918781718e-16
FAM83A	0.0929041305121951	0.443472150591966	2.25502886293086	6.82416413674945e-05	0.000112001095643188
GRIN2D	0.275030652439024	8.53431189302326	4.95561051340358	5.71504538539336e-25	7.80002242298334e-23
ZNF469	0.182137664146341	0.802159884778013	2.13886053293427	3.60620001956158e-13	1.47255699198104e-12
AC020656.2	0.0352737491707317	0.61251615641649	4.11808106879626	1.29305678631426e-16	8.47524846959462e-16
RN7SKP173	0.0856422131707317	0.509475632452431	2.57261916231858	8.74962784233024e-07	1.76577271372019e-06
PANX2	0.0610753024390244	0.265365945744186	2.11932223467013	1.81089533303365e-05	3.17112963189176e-05
FBXO41	0.668197631707317	2.99055697877378	2.16206743093605	5.74817234685913e-22	1.32358153754044e-20
AC020891.2	0.0367037404878049	0.27505358987315	2.90571373139655	1.48552340737831e-12	5.65730265610895e-12
TPH1	2.13807902195122	0.198870583849894	-3.42641337575295	1.57449507583986e-23	7.44602258512725e-22
KCNJ15	0.0444284061707317	0.249487150209302	2.48941121973123	9.68922800274842e-09	2.3836410673428e-08
AL049830.1	0.0621727870731707	1.31892002183932	4.40693001998621	7.03793671862613e-06	1.28995572982344e-05
GUCA2A	994.973401707317	27.9527025988584	-5.15359827761373	1.07807619082519e-25	3.30397267405947e-23
CST4	0.00442284024390244	0.74107185577167	7.38849649359242	4.76399984417592e-19	4.91823370494583e-18
PPBP	0.172048105853659	95.7695934071459	9.12061185761631	3.84088275325444e-13	1.56180861619331e-12
ANO5	1.69100066585366	0.220897143754757	-2.93643055824356	3.64651178590842e-24	2.68815857434192e-22
LINC01411	0.00654510182926829	0.828644394579281	6.98419366655122	1.18804221819147e-16	7.83727884528623e-16
TCL1A	2.73109580292683	0.418698010348837	-2.7054979551389	2.63454602726154e-11	8.66927674496128e-11
AC067930.5	0.103820027317073	0.534719646384778	2.36469791200039	1.20798532793304e-11	4.11751398346796e-11
AC011611.2	0.017702087804878	0.288947096173362	4.02881394276778	1.31912939547741e-07	2.89313130311267e-07
UBE2SP2	0.0821090380487805	0.752485511860465	3.19605086621153	4.72436448669017e-14	2.15824643421181e-13
CNTN1	0.977914426829268	0.199584633323467	-2.29270757941618	4.37035889856592e-21	7.53848027806015e-20
ASCL5	0.0485451106585366	0.884676009545455	4.18775129749857	1.54559983418959e-20	2.30104520381024e-19
LINC-PINT	0.287557704268293	1.28281273471459	2.15738718470354	8.74832248965908e-18	6.97706608101646e-17
COX5AP2	0.0519580970731707	0.299330298816068	2.52631781949832	0.0280377689444498	0.0343331184421773
TMPRSS3	0.34544648902439	2.95619959473573	3.09720952562358	8.74832248965908e-18	6.97706608101646e-17
NR1H4	4.86207554439024	0.381218790162791	-3.67288117325267	2.53504684492492e-19	2.78845866778213e-18
AC145207.9	0.317704746341463	1.27173906852008	2.00104414486012	5.92080339430747e-15	3.04166762609521e-14
AC108676.1	0.044761163097561	0.247234507131078	2.46556068814821	0.0223814688228447	0.027746781606069
TPT1P12	0.0490982114634146	1.0042948738055	4.35436864357124	3.40409458064168e-06	6.46221342695397e-06
SNORA33	2.03041330487805	10.6934960340381	2.39688825861353	1.39407067854476e-17	1.07860276668639e-16
AC008440.3	0.0492562304878049	0.265046516892178	2.42786745187519	1.23197436095346e-05	2.19940321456406e-05
VENTX	0.13177527902439	1.544801684537	3.55126999061316	1.26822856635641e-07	2.78562692935886e-07
LINC00659	0.0349705580487805	2.92088233067653	6.38411961108585	5.27904801705453e-24	3.47898331965557e-22
PGM5	15.5681336341463	1.77740614824524	-3.13075071028049	2.48041346061597e-20	3.48227778236223e-19
LY6G6D	0.331909808048781	16.4873444375476	5.63442397492685	3.51849323719938e-10	1.01724644919209e-09
C1QBPP2	0.025936932195122	0.261956866955603	3.33624952772749	9.26522532292991e-09	2.28571304950967e-08
PLAU	5.70312924390244	26.6646535054968	2.22510294856473	6.6891849369207e-21	1.09999930073807e-19
HIST1H3B	0.13979120902439	13.2789521599366	6.56972386054001	0.00023984924116791	0.000372373245336598
AC092171.1	0.104701286341463	0.480593531289641	2.19853806308567	5.86822985187473e-12	2.07691201840356e-11
LINC01836	0.10169513804878	0.701888625052854	2.78699141644414	5.79174751018911e-18	4.79189868915344e-17
LINC01555	0.0409992873658537	0.345282352173362	3.07410585938985	1.24940570391566e-12	4.79482933244592e-12
HSP90AB3P	0.305405596097561	1.39302677103594	2.18942458105759	1.19605913184825e-16	7.87408979567873e-16
CXCL11	1.6146031897561	10.5607956691332	2.70946698193445	9.95596061158091e-15	4.96338812901339e-14
AL035416.1	0.0324342682926829	0.230466004439746	2.8289631598775	0.000637240985291434	0.000947310858981009
AC083805.2	0.0938187329268293	0.391059849175476	2.05944149786143	0.00041616917736791	0.000630415502055554
LINC01978	0.130730883902439	1.72400903945032	3.72109542968016	4.21848907370465e-20	5.54495363803293e-19
SLC25A6P2	0.0589888341463415	1.67759711410148	4.82981057845339	1.26879092388627e-06	2.5196474887132e-06
IGHD6-25	2.76706242195122	0.616500461310782	-2.16618131069172	1.73875007408052e-18	1.59615939565687e-17
WT1	0.0174082287804878	0.582802211566596	5.06516502506072	9.58776115060904e-15	4.7847493742087e-14
LINC01655	0.00192554341463415	0.26505049807611	7.10485778996132	4.08025379720655e-10	1.17127569766421e-09
MMP3	0.898599090243902	25.7356093343763	4.83994452973088	2.48041346061597e-20	3.48227778236223e-19
DSG4	0.0447311919512195	0.272234757921776	2.6054981691063	1.28326165557846e-19	1.50513472343347e-18
TNS4	2.67604490243902	30.938464361945	3.53122736119341	9.10878528075981e-23	2.87156307355075e-21
MLXIPL	1.26617340731707	9.70011694167019	2.93752713916788	2.74780274746726e-20	3.82443644421358e-19
BTF3L4P1	0.0345161221951219	0.339469401987315	3.29793924792522	1.61737252011849e-05	2.8486208593802e-05
AL359880.1	0.0378098065853659	0.49990551653277	3.72482307306184	0.00111671047991097	0.00161548894079346
ECT2	4.52216117073171	18.4689591016913	2.03001824321491	3.59010690476612e-22	9.15855166705336e-21
ZNF695	0.108349075853659	0.549069181188161	2.34130108799716	4.36368851375204e-21	7.53367701733077e-20
WFDC10B	0.0939777309756098	0.540841973678647	2.52481628023795	1.57442923377468e-10	4.75393770198154e-10
FAM151A	3.23661058780488	0.674835314122622	-2.26187642148027	1.47743416852716e-19	1.71114060092023e-18
CPSF1P1	0.0455073268536585	0.335132248653277	2.88055977038772	5.11732008480032e-11	1.63343104715358e-10
ACTG2	493.347811634146	32.9683510300211	-3.90345147447992	1.11355899593652e-14	5.50897724246421e-14
PRSS22	0.645859717073171	11.4437282435518	4.14719249231785	2.9079610330666e-25	5.47374257369857e-23
SNORD48	0.109344668292683	1.61489368160677	3.88448440595432	2.75670089958298e-12	1.01513612613703e-11
AC011933.1	0.130515630243902	0.854409809936575	2.71070562057964	3.81846789135413e-11	1.23696667464618e-10
AC136428.1	4.94441183414634	0.928222564418605	-2.41325624050757	4.21953621984272e-18	3.58808632589082e-17
IGKV1OR2-3	2.05388243414634	0.381787814376321	-2.42751064130902	2.96703824931804e-17	2.16911529327972e-16
SNHG22	0.175241632682927	0.824491646010571	2.23415931486176	6.89135246061161e-07	1.40478962786603e-06
LZTS3	1.64703037073171	8.13234000063425	2.30380337514465	8.23911351515445e-20	1.01358013423827e-18
SCARNA9	0.469787997560976	7.09087481875264	3.91588186724426	2.9707873842553e-12	1.090245864258e-11
SKA3	2.04125905365854	9.40295617124736	2.20365510866194	3.61683538121154e-24	2.67645818209654e-22
CSF2	0.0847387273170732	0.962516774376321	3.50571831737769	3.68576844983239e-15	1.94872317167577e-14
AC112484.4	0.0985434885365854	0.554079277484144	2.49125996089119	2.92531229998053e-11	9.5819745680181e-11
AC004466.3	0.0706377192682927	0.299278621754757	2.0829785595811	2.5988167621203e-05	4.46603965467013e-05
ODAM	0.500020097560976	2.58750988287526	2.3715063847923	9.61080225465856e-08	2.13833181217948e-07
YWHAQP6	0.0740733692682927	0.392977092896406	2.40741835292845	1.99684968878578e-05	3.4812446512165e-05
RPL23AP65	0.77805953902439	3.31698057264271	2.09191809926036	3.18126572500819e-07	6.71000651397506e-07
SNRPD2P1	0.0320502556097561	0.304399081775899	3.24755623903904	6.45285229860601e-07	1.31914698824729e-06
SLC2A12	0.448712564390244	1.90938813524313	2.08924691312614	5.32784558587869e-11	1.69619505612056e-10
DBNDD1	0.930687934146341	5.58045080063425	2.58401226198433	8.52425478567523e-22	1.82214169553111e-20
DSC3	0.100474532682927	2.17394751432135	4.4354153373506	1.11678586536774e-08	2.7307660938012e-08
HCRT	0.0238926014634146	0.221590113171247	3.21325766284209	5.73387569451755e-09	1.45109492188104e-08
PYY	73.7466794390244	1.30859912486258	-5.81648297508624	5.4125610045706e-26	2.62346831891537e-23
AP000851.1	0.00618969975609756	0.360603183572939	5.86439889308866	5.75180191897564e-14	2.59339385128139e-13
RNU6-1065P	1.17933361219512	0.284565621775899	-2.0511386021727	1.59091583974425e-16	1.02884177121286e-15
LINC00858	0.00793227526829268	0.619104816376321	6.28630512937382	9.9877640982285e-17	6.66355025245885e-16
IGHV4-4	9.03105128048781	1.57381909809725	-2.52062421728056	3.59563326195486e-16	2.20398791282899e-15
LINC01082	6.94988080487805	1.25757235985201	-2.46634682075639	1.76729529598736e-24	1.60113650460761e-22
NPW	0.215621090243902	1.54708558659619	2.8429828081675	5.40667718876247e-11	1.72046641312743e-10
ZDHHC4P1	0.0120703182926829	0.391096476976744	5.01798891485292	0.000303023229818402	0.000465864275610116
AC103563.1	10.3094572926829	0.726349495983087	-3.82716068489594	1.48104097322327e-24	1.42857822830113e-22
LINC00941	0.0238531106829268	0.631167167572939	4.72577283494151	2.58920948988078e-15	1.40457732484075e-14
GLYATL1	0.0517669509268293	0.475838289052854	3.20036811400566	1.21122796205547e-12	4.65748378588456e-12
ODF2-AS1	0.06290873	0.25898719243129	2.04154861230601	7.02482357016887e-05	0.000115128723058693
FER1L6	4.35381829512195	0.994197313501057	-2.13067708849933	7.91320950979752e-19	7.81667087187475e-18
TMEM105	0.0832056256829268	0.585671980198731	2.81533989448014	1.21992529537178e-20	1.86676492712455e-19
SAPCD1	0.131858580487805	0.612478926300211	2.21566875049056	2.6720286752077e-15	1.44633819672944e-14
UCN	0.23000345097561	1.18453074985201	2.36458823807275	3.53853855049692e-19	3.77366256419331e-18
LDB3	3.06218584390244	0.229033816264271	-3.74092931314392	6.08131840965247e-20	7.70137987504008e-19
AOAH-IT1	0.0559576387804878	0.323389143953488	2.5308642567779	0.00574048222683508	0.00762043611187118
HSD17B2	17.490837202439	1.7654430820296	-3.30849713139847	5.33846007475495e-23	1.84825114159552e-21
YBX3P1	0.0465409726829268	0.222231491289641	2.25549000038738	0.000253625615813504	0.000392786439762937
SND1-IT1	0.00477890636585366	0.304888176382664	5.99545589241344	0.00794739505853841	0.0103753346841925
LINC01050	0.00126379512195122	0.323822745200846	8.00129791103099	4.45142540207869e-15	2.32751444702e-14
AC008026.2	0.0996595721951219	0.630127759281184	2.66056408055462	0.0123447842229297	0.0157897266469297
RPS18P1	0.0126690858536585	0.392756248033827	4.95424989161872	2.83749811119758e-09	7.42922530451029e-09
MMP10	0.44339439304878	2.45858832780338	2.4711677548708	9.13389057680603e-16	5.27376420033579e-15
AC095059.2	0.0183546295121951	0.297790142959831	4.02008010152587	2.20681106109025e-05	3.826734111622e-05
GFRA2	1.39556145853659	0.125472971894292	-3.47539712790633	4.34823323108053e-26	2.55465290558149e-23
RPL23AP74	0.31122735804878	1.27550648585624	2.0350294456559	5.3995066894087e-07	1.11183831949222e-06
AL121899.1	0.148316603170732	0.938443492790698	2.6615897695306	1.24866482600853e-13	5.39899947516802e-13
AMPD1	2.12536315439024	0.144427374955603	-3.87929324768051	4.66863048588476e-24	3.18404398106606e-22
AC005532.2	0.0415281751219512	0.229717117230444	2.46769598052881	0.00319824516044616	0.00437659353266023
AC100791.2	0.0190271570731707	0.433801647526427	4.51090360845403	1.89830884867638e-16	1.21306565452003e-15
SMPDL3A	47.111401902439	8.53714043572939	-2.46425144630587	7.15603885241298e-24	4.34925646616247e-22
AL161729.2	0.0394482336585366	0.299997299598309	2.92691690606012	0.000400602833950382	0.000608308877242325
SEMA6D	6.56828046341463	0.874487596067653	-2.90900590514671	9.94044415955993e-26	3.30397267405947e-23
ARL14	30.3175850487805	6.6951487067019	-2.17896683514256	1.52660676506853e-21	3.00181054372704e-20
SEPT7P6	0.0316931	0.274401602600423	3.11404822118159	0.0166043138229162	0.02090961525063
PMEPA1	9.69490375609756	38.8313315792812	2.00192269857749	1.51679852308485e-14	7.40002258821567e-14
CPNE7	0.199247074390244	11.3087180655391	5.8267330464352	5.30476148912614e-26	2.62346831891537e-23
PADI2	91.5120990243902	10.2799199960465	-3.15413346129103	1.27577752899881e-23	6.34224993134075e-22
IGHV3OR16-6	3.43632925121951	0.439951426004228	-2.96545212153433	3.26452744159375e-19	3.5084621972073e-18
ATP6V1G2	0.721667075609756	0.155129941566596	-2.21785626941286	1.98672500593704e-21	3.77725023587139e-20
AC012618.1	0.221462552682927	5.84611373147992	4.72234321808194	3.24578204971428e-11	1.05834548233872e-10
C1orf105	0.029938249902439	0.289525383985201	3.27362804780519	6.31414571105802e-17	4.36385910755172e-16
KCNK3	0.958245236585366	0.15586393289852	-2.62010779615209	3.70881632606148e-21	6.51917778147597e-20
CYCSP6	0.133768756097561	2.7059216344186	4.33830696317424	4.52019436706576e-06	8.45922088693735e-06
AC005244.1	0.0596173026829268	0.409283612621564	2.77929789479577	6.61848290651668e-06	1.21594946073671e-05
PDX1	0.28656542	8.18250241016913	4.83560568777218	2.30653735722573e-24	1.96136606499528e-22
CNTN4	1.2964733195122	0.268983989968288	-2.26900030619119	1.40959081765367e-23	6.78142599818098e-22
CILP2	0.0646894648780488	0.503956546581395	2.96169665967757	5.8188684270265e-11	1.84340766083852e-10
AL512506.1	0.0625377585365854	0.464946923255814	2.8942666159376	6.35681874767629e-07	1.30020046291748e-06
BEX1	2.34428013170732	0.462058414038055	-2.34299782040116	2.37880711469827e-21	4.41765443867529e-20
SNORA12	0.144800185365854	12.0256628290909	6.3759091549724	0.00957775984922457	0.0123930197000978
RPL9P28	0.209428434878049	1.02417795367865	2.28993716851264	0.00481152731624307	0.00644773925956045
HNRNPH1P1	0.0878815117073171	0.354059960697674	2.01036211219791	2.0258526435255e-05	3.52831755773198e-05
AL117381.1	0.0878778790243902	1.02527099860465	3.5443614315902	0.028559520375058	0.0349323059132941
SLC22A3	1.62521627560976	7.35496627004228	2.1780870077615	1.01213408400264e-18	9.77253765968286e-18
AC026336.3	0.00123048295121951	0.938071031632135	9.57432869001456	4.7095672165957e-16	2.83921297249246e-15
RPS20P4	0.0794029690243902	0.420524241564482	2.40492411002366	0.00439297639974783	0.00591178083142298
AC004801.1	0.0393550290243902	0.260475534207188	2.72652796130473	8.50137915418477e-06	1.54315830953407e-05
SERPINA7	0.0334439211951219	0.38457444645666	3.52344699020825	0.00376085537923538	0.00510362316039865
MET	6.45599436585366	26.8518122811839	2.05630823711	1.75931032796392e-24	1.60113650460761e-22
AC004837.2	0.129295773902439	0.73537780346723	2.50781051040477	3.41910286571907e-08	7.97708379790148e-08
PERM1	0.0562334382195122	0.499238438818182	3.15022885483953	4.38389130733971e-23	1.59167841570251e-21
AC034105.1	5.11185331219512	0.682563905095137	-2.90481040795239	5.04283577428267e-20	6.52673564698214e-19
FCGBP	297.973344146341	63.6167946307611	-2.22770368924504	4.46744449941532e-19	4.63676734232678e-18
SERPINE1	3.69389443170732	16.8263418135307	2.18750701582188	2.8669480463123e-15	1.5461582398304e-14
SNORD117	0.285469543902439	1.50002748435518	2.39358019378886	6.88595453103616e-05	0.000112957852989025
KIAA1549	0.455597682926829	2.49304822515856	2.45207847544385	1.43526954096327e-24	1.39135029300979e-22
AL035458.2	0.146187008536585	0.742298687124736	2.34418471078869	2.64571718358801e-15	1.43282583115655e-14
RPS11P5	2.3815772195122	13.9979500348837	2.55522633145943	8.51194781999071e-10	2.35722960054249e-09
AL162742.1	0.022121353902439	0.235695070084567	3.41340999152283	3.54687380256333e-07	7.44874234013192e-07
SPRY4-AS1	0.0236881466341463	0.24657025154334	3.37976151918616	5.27397581477435e-23	1.8379991023076e-21
AL365356.5	0.0479012407317073	0.31188819217759	2.70289400447804	1.54544791487352e-11	5.22187943073681e-11
AL133230.1	0.0481793323414634	0.261173415940803	2.43852175047478	3.76306192128947e-08	8.72915105646808e-08
PGM5-AS1	4.03996211219512	0.185989333636364	-4.44104997185035	8.33635207611602e-26	3.18456220125572e-23
AJUBA	0.51481426097561	4.6042431141649	3.16084008933669	2.31082777862517e-26	2.51521988510478e-23
IGHV3-6	1.08268610634146	0.191524986976744	-2.49901050742557	4.9537402985406e-19	5.08972532634368e-18
AL161630.1	0.0777760165853659	0.381422459978858	2.29399254693701	0.00504232741984472	0.00674071874894501
SLC10A2	4.18077967268293	0.0275125995158562	-7.24753574655245	8.62180689315979e-32	8.3579796022291e-28
AP000553.2	0.0424598036585366	0.327086411501057	2.94550222014957	3.89169385397445e-11	1.25942514506521e-10
AC007790.1	0.0131090068292683	0.293102571205074	4.48277533126857	4.86575582994083e-05	8.11852616444861e-05
AC243654.2	0.0429796514634146	0.324187587167019	2.91510316387632	0.00561638061775062	0.00746540432037221
AC078883.2	0.0315402904878049	0.368445787103594	3.54618450503354	0.00173871774993993	0.00245737423354974
ANPEP	362.046841609756	29.3778402748414	-3.62337612069688	9.8906004086337e-22	2.06414381832713e-20
FAP	0.198319461219512	2.26760028194503	3.51526819140744	2.51045934878351e-19	2.76392878218141e-18
CTSG	6.07699807317073	0.712937214093023	-3.09151190021972	1.3930942653016e-23	6.75232790391685e-22
FABP1	1065.42653414634	164.882220554355	-2.69192337161543	5.51643440636116e-23	1.88962244294223e-21
FAM227A	0.0419760151219512	0.260760842849894	2.63509012360275	3.29482405195435e-22	8.5630092117012e-21
ABCC2	0.290411623658537	1.29545269625793	2.15728523301133	3.41801243242712e-12	1.24494505053348e-11
RPS3AP46	0.0226540541463415	0.291585448393235	3.68607756187553	4.06152323501152e-09	1.04547016038772e-08
AC245128.3	0.11591539804878	0.46671258832981	2.00946215590227	0.00175375383216986	0.00247772202128611
ELF5	0.00293694682926829	0.827960911693446	8.13910170177317	1.19983843890119e-10	3.66222727541188e-10
GREM2	11.4357685121951	0.930999999211417	-3.61862834492877	2.08160985124648e-25	4.53535901708843e-23
PCK1	46.5737635609756	7.01914135536998	-2.73015100606955	2.80460468549994e-20	3.8951057050482e-19
CLLU1OS	0.048428746097561	0.421759573784355	3.12248526280929	6.2679258761787e-06	1.15526710606857e-05
RPL22L1	6.79271765853659	31.3550209393235	2.20663568856729	6.69454232351464e-18	5.45581280236662e-17
IGKV1-12	14.6634542682927	1.96041257765328	-2.90299578594472	2.95827234144828e-19	3.21496547959637e-18
AC092431.2	0.072236023902439	0.292540992389006	2.01784840725827	3.93179220126916e-06	7.40524453062041e-06
PLAC9	7.84896704878049	1.46425267547569	-2.42233827230219	5.45987802178313e-25	7.64799996488673e-23
CD79A	31.1010546585366	6.27465237913319	-2.3093560640779	7.03629614775629e-19	7.01026257516439e-18
SNORD60	0.784317875609756	4.12885452854123	2.39623120232463	3.20901963110397e-16	1.98141632509057e-15
TAS2R19	0.0579826985365854	0.312378295285412	2.42959983176958	0.0214881303871273	0.0266922009191199
IGLV1-44	185.325126463415	43.1433222102326	-2.1028493166249	7.87623302265779e-18	6.32844663677654e-17
CNGA3	0.788347429268293	0.157687108082452	-2.32176685835319	5.25767473969027e-23	1.83668104239847e-21
TSPAN7	30.6741082926829	4.84664694059197	-2.66196250812258	1.15568668518678e-25	3.39491718975777e-23
TMPRSS5	0.0796433282682927	0.827027856881607	3.37631050751205	5.42905426803143e-15	2.80023446312747e-14
SNORD15B	0.330364108292683	13.9561318397463	5.40069836449749	2.54617011745692e-12	9.41543891612717e-12
SNORA47	0.225934163414634	2.84966258139535	3.65681676322378	0.00542601258455716	0.00722722808391002
RNA5SP123	0.132246980487805	1.17512251183932	3.15150448443863	0.0169581680631804	0.0213330497280653
TPSP2	0.00692059463414634	0.45428682217759	6.03656364347285	2.20926680909109e-11	7.32192562301847e-11
RN7SKP30	0.0377912946341463	0.339928047040169	3.16910355412384	1.46792995353853e-05	2.59602535247697e-05
EN2	0.00769333307317073	0.662873964452431	6.42898200998904	3.77211752733028e-10	1.08668372392094e-09
BEST4	41.7397502439024	0.757861628964059	-5.78334369379102	2.50879396752604e-26	2.51521988510478e-23
HIST1H1E	0.140668763170732	17.6088332993869	6.96785351404792	3.05576149279226e-13	1.25759082619946e-12
WISP1	0.332154466097561	2.5064182451797	2.91570095887637	3.77127464162219e-20	5.0460643721029e-19
CDKN2A	0.29009752195122	2.37733848310782	3.03473745037898	2.21078116946388e-16	1.39572208770973e-15
MADCAM1	2.48345246585366	0.513349512911205	-2.27433381205887	1.23560218118157e-21	2.49800365888929e-20
SPERT	0.001696944	0.437256420340381	8.00939680150396	1.45362376643553e-21	2.86994476411935e-20
LINC01752	9.94164382926829	2.29001080983087	-2.11813000953449	4.25719621106849e-20	5.58281365931638e-19
AC018695.1	0.053077247804878	1.42338194562368	4.74508546651569	0.000906641381307601	0.00132503867788269
RHPN1-AS1	0.194212137560976	0.82495744577167	2.08668633512286	4.21446843900318e-16	2.55505311542456e-15
C11orf86	30.0447332195122	2.45870869513742	-3.61113939021033	3.54330464060517e-24	2.63209158513613e-22
AC110285.7	0.159121973414634	0.727527174124736	2.19286806208658	3.6381649553939e-10	1.05048778642946e-09
SHROOM4	0.648419495121951	2.86791519323467	2.14500299080012	2.33520468324408e-16	1.46901195323609e-15
AL590483.1	0.0374155407317073	0.575426578033827	3.94292232809674	3.49989061108726e-16	2.14937849755337e-15
AC113367.1	0.0850848592682927	0.605442673805497	2.83101603085358	0.000925890011131013	0.00135164185948408
CRYAB	16.9996692926829	3.5979133627907	-2.24027432856524	3.78346442601862e-17	2.71479675394704e-16
SPRR2D	0.00480200146341463	1.66434220636364	8.43710053877138	6.23027758212136e-12	2.19662887365283e-11
PTGDR2	3.3621483902439	0.590840597357294	-2.5085425362016	1.13192057257027e-22	3.38512684316253e-21
AL353151.1	0.0155769970731707	0.288952463446089	4.2133431263876	1.91441235254689e-07	4.12269540055305e-07
FABP2	25.2101242195122	3.11632580830867	-3.01608524838228	1.04901673200592e-22	3.18307736993173e-21
CDC25B	8.60674587804878	42.0138865623679	2.28732647313618	1.13130030637672e-24	1.17922851290494e-22
IGKV1-17	135.706972390244	26.6858385651163	-2.34634859402154	5.64777996454986e-17	3.93117169090634e-16
LYVE1	13.630339195122	0.875876769044397	-3.95994974927548	2.74560961597644e-25	5.33140184589918e-23
TENT5B	4.3698025902439	0.671965473023256	-2.70110909479003	9.48896011789585e-11	2.92902338426628e-10
AC011352.3	0.00180995658536585	0.2209950005074	6.93191482974447	2.51675128867048e-08	5.93682613270997e-08
REG1A	84.3679110397561	350.884639929438	2.05623050903479	3.77341460254326e-07	7.90309628541738e-07
GK-IT1	0.0628423426829268	0.571219519217759	3.18423641014167	1.14223530236858e-05	2.04597727663729e-05
ITGBL1	0.143595703439024	0.906713480615222	2.65863415184976	1.75933624411259e-08	4.21528789321676e-08
FXYD4	0.0985349148780488	0.783920548287526	2.99200051702263	1.09017187998523e-10	3.34434373562558e-10
AP000577.1	0.0166874990243902	0.222919631395349	3.739684015421	1.32362871934949e-06	2.62236581816477e-06
PTN	8.12319263414634	1.45091770691332	-2.4850811619794	1.86153313616001e-24	1.66319836146868e-22
AL022316.1	0.136962742195122	0.947926381860465	2.79099152845128	1.80319422057795e-10	5.41014075341462e-10
KRT7	0.262592876097561	3.86519711190275	3.87964230567597	4.83557334103629e-19	4.97622589893904e-18
DKK4	0.0166079080487805	7.62796759067653	8.84328454257262	1.66117192666538e-21	3.22390403545429e-20
PRELP	15.292674	3.02991829888584	-2.33548989378414	1.34225412075543e-17	1.04094491572825e-16
AL353747.3	0.0565322421951219	0.320096307082452	2.50136020900633	1.43937392153133e-05	2.54854626398625e-05
PROX1	1.2011498195122	5.06812015103594	2.07703461743818	1.87819540273416e-14	9.03808698640107e-14
AC011611.5	0.0456305846341463	0.304496121649049	2.73835080941764	0.00249383113098532	0.00346200758753712
SPRR1B	0.0136610356097561	3.37443700359408	7.94843615553107	4.1414042574535e-10	1.18724746035056e-09
LGR6	1.46366977804878	6.38787740784355	2.12574652517018	1.32376182496279e-06	2.62236581816477e-06
AL158824.1	0.0565595641463415	0.258485411331924	2.19223995076646	1.98598451632812e-05	3.46386000382958e-05
RNU5E-1	0.0277367902439024	36.7797878885835	10.3728965985164	2.17718875884084e-07	4.6611457217763e-07
CLEC3B	37.8586825853659	2.22101024321353	-4.09133625703394	3.28524035575998e-26	2.51521988510478e-23
AC092338.1	0.134231160731707	0.628867950401691	2.22803749103942	0.0248989255933543	0.0306930550231405
MT2A	210.264777804878	49.9622171162791	-2.0732977950602	7.52263263027103e-20	9.33133726396e-19
TLX1	0.0704241175853658	1.23689715391543	4.13451215547987	3.65741628837123e-20	4.92772668512449e-19
SNORD89	0.873702336585366	5.1999103782241	2.57327300439442	7.01393792083666e-10	1.96379472470436e-09
TPRXL	0.0230827571707317	0.400530276397463	4.11702383593156	3.39978093964075e-10	9.84099027437367e-10
OR52K3P	0.0741218392682927	0.326677806448203	2.13989785941681	4.84500659107552e-07	1.00315023267591e-06
CXCL1	8.79940562926829	70.8738071501057	3.00977456593401	1.37717803768733e-19	1.60364731499591e-18
KCNQ1OT1	0.0220931743902439	0.283769329344609	3.68304603901332	8.13080305106501e-16	4.73251304575348e-15
TMEM253	4.58057710731707	0.620338525560254	-2.88440174498125	4.62836586815655e-24	3.18209086235287e-22
RPL34P31	0.143081043658537	2.50261612591966	4.12853256240604	1.80638588769929e-05	3.16370457007352e-05
AL662890.1	0.0255837285365854	0.245109234143763	3.26012639572456	5.26646545992862e-13	2.10789084098051e-12
AL356299.2	0.105481172926829	0.815907800909091	2.95142061535125	3.21737467153256e-19	3.46354581519563e-18
PSD	7.39270084146341	0.907039607653277	-3.02686407801264	1.27064085574364e-15	7.21592996811883e-15
FEZF1-AS1	0.00221120356097561	1.59276221767019	9.49248334450043	1.00979272857855e-21	2.10288522252212e-20
SCIN	8.09374914634146	1.35922356881607	-2.57402536146794	5.89019163933168e-23	1.99300236480563e-21
VPS9D1-AS1	1.28129726097561	7.81607002875264	2.60883817354137	4.69222848658399e-22	1.13009845835889e-20
AC004080.1	0.0153192	0.744339468287526	5.60254787242526	2.01238532297419e-10	5.99510243420768e-10
LINC01811	0.00560698146341463	0.828703433784355	7.20748778957181	2.39617980496893e-19	2.65166290289598e-18
PPP1R1A	1.84241314390244	0.21527052782241	-3.09737388638639	4.27659996994508e-16	2.59108500679048e-15
PTMAP4	1.93045006585366	11.50099675074	2.57474975758387	2.70167134321482e-16	1.68370311804079e-15
AL590762.1	0.127069956097561	0.717176596765328	2.4967054445634	1.13817692947932e-12	4.38794478201333e-12
HIST1H2AL	0.0546511719512195	2.87657820331924	5.7179574482859	2.43193624314866e-07	5.18534915673224e-07
KLHL2P1	0.0589375743902439	0.324844089936575	2.46248786584293	7.98942036435426e-13	3.13306800210559e-12
DOK7	0.185325099512195	0.929851927906977	2.32694270985926	7.00876137466901e-14	3.12525383495434e-13
SULF1	5.70956441463415	24.5679707651163	2.10532610966627	3.9666876230564e-11	1.28262407664806e-10
ITM2C	852.436051219512	190.410050291755	-2.16248197935534	2.92167545206877e-24	2.29664214901263e-22
AL137244.1	0.106504514390244	0.477298791881607	2.16397810166955	8.37814336044931e-11	2.60605556669968e-10
AC025154.2	0.0058564112195122	0.420977554572939	6.16758264550569	1.16296516754923e-19	1.3799001633075e-18
GPM6A	2.23636465853659	0.150365355729387	-3.89461133863766	3.67671197296307e-21	6.47448607918329e-20
KIAA1257	0.0543933017073171	0.691318520570825	3.66784967020907	3.96363852284807e-25	6.51585687176261e-23
TFR2	0.146950583902439	1.09840589052854	2.90200827089399	8.07427948217109e-20	9.95829650981645e-19
B3GNT7	76.6909107560976	8.46433112088795	-3.17958763144677	1.78607850445358e-20	2.60560496947675e-19
RNU6-377P	0.127283580487805	1.11743780549683	3.13407630644482	0.000971635329710114	0.001415225435536
RPLP0P2	0.165680825121951	0.722110951353066	2.12381387866556	1.68484573385845e-17	1.28859128552456e-16
MAFG-DT	0.374724756097561	3.31483453319239	3.14503365981823	7.86401211466585e-25	9.02174360231607e-23
HIST1H4D	0.142345712926829	13.9670396925581	6.61648342078414	4.14364688176733e-06	7.78534991217221e-06
FGFRL1	4.42408690243902	23.960586154334	2.43721157174457	8.36401199936633e-24	4.84064073563327e-22
ARGFXP2	0.0345759031707317	0.274728714439746	2.99016886551733	7.6857913348912e-05	0.000125399412943592
NOX4	0.0465297443902439	0.521161686133192	3.48550585940883	2.28514846914188e-20	3.24577268837288e-19
TCF21	3.79340195121951	0.846375974778013	-2.16412166777623	8.32447954721295e-25	9.22257196922084e-23
UBA52P3	0.103873803658537	0.73764235243129	2.82808963064225	0.000240801555574563	0.000373791878260979
MAGOH3P	0.0280688912195122	0.347504452135307	3.62998748079517	1.26502975099735e-08	3.07733962513634e-08
ANKRD36C	0.106181406829268	0.597928515463002	2.49344185387386	6.6240369375507e-07	1.35271569565234e-06
SLC15A1	6.82731348170732	1.1253881843129	-2.60089527449786	1.0081607299252e-09	2.77290682817276e-09
RPL13P12	17.6625115365854	82.7571137505285	2.22819282754578	4.11613148860952e-11	1.32850936076513e-10
KCNMB2-AS1	0.02995218	0.579925840490486	4.27513550853063	9.19039068079692e-09	2.26811729276083e-08
SNHG25	0.967888159756098	29.1177356904863	4.91091400746413	5.60752121036746e-20	7.17614661561745e-19
SRPX2	1.66243040243902	14.7631835697674	3.15063801266887	4.64790984854705e-19	4.8137647512623e-18
HIST1H2BH	1.64505836097561	7.71372854298097	2.22928960968672	0.0219676109242595	0.0272633491614098
MT1E	180.303066170732	39.795770892389	-2.17973690251967	7.24723957456793e-19	7.20192111080077e-18
BX248409.1	0.247567073658537	1.13202841422833	2.193018816226	4.75093816229653e-05	7.9371985429216e-05
AC016027.1	3.47099184878049	0.706858605200846	-2.29585441427322	4.58025537359411e-23	1.65059463165878e-21
FCRL2	0.763213227073171	0.182461946911205	-2.0644905584019	5.5138503028732e-18	4.58809140223629e-17
SNORD11	0.221633285365854	1.627511805074	2.87642153811313	0.00628666945885491	0.00831248363010837
PPIAP45	0.023866557804878	0.326981367315011	3.77614601624918	1.73396107698203e-15	9.66035556337e-15
GAS6-AS1	0.210021595853659	2.52955443615222	3.59027369797623	2.13992195677406e-19	2.38578533053108e-18
AC087072.1	0.0149239875609756	0.228797195306554	3.93836439914888	1.11744820238149e-06	2.23236329188793e-06
RNVU1-1	0.24271765097561	0.997478510951374	2.03900673281179	0.0009027477883344	0.00131984572205922
RPS15AP17	0.1956179	1.37377657399577	2.81203709344678	1.76079531986937e-07	3.8062548401859e-07
AC083809.1	0.183219645609756	1.44753340196617	2.98195053002119	1.05572681898409e-10	3.24226699928141e-10
JAM2	4.01297524390244	0.859202416215645	-2.2236023006079	2.95295209519258e-23	1.16365518743077e-21
IGHV3OR15-7	5.10268365609756	1.05230489107822	-2.27770343722987	7.041647023828e-17	4.80547175283271e-16
SLC2A4	5.06777089756098	0.898665055835095	-2.49549589516811	8.57962025559742e-16	4.97582044617179e-15
AL353804.2	0.0611103246341463	0.578397495539112	3.24257325529955	7.17810100168932e-06	1.31415507290607e-05
AL033527.3	0.086959436097561	0.363691432663848	2.06430045107336	3.10125119509652e-15	1.66457138345546e-14
AL596247.1	0.0534091414634146	0.437076584016913	3.03272749048928	0.00283191828011152	0.00390201347557403
VGLL1	0.00205753048780488	0.229129039566596	6.79910269743158	1.40268743408903e-08	3.39516903522074e-08
MSLN	4.02922710243902	32.6576957114376	3.01884797100139	1.9804196713352e-07	4.25916545622261e-07
DES	805.265793658537	71.0412610121987	-3.50273595595811	6.99731284600216e-17	4.77689793867218e-16
RN7SL49P	0.110905545609756	0.479266177272727	2.11149562343125	0.00335049727515708	0.00457589751836753
TNFRSF11B	1.62657008780488	7.09705610520085	2.12538772302235	2.50138598350378e-10	7.37034520488925e-10
RPL13P6	0.0459627707317073	0.269031632600423	2.54923813970819	1.13210979243514e-05	2.02934029731255e-05
FOXD1	0.12307980695122	1.17553280944186	3.25564881451202	3.88838647748695e-07	8.12984331128189e-07
MT1F	36.3379053536585	5.10160809192389	-2.83245128012842	2.88622861999258e-19	3.14371912833799e-18
AC024619.4	0.109197565121951	1.17207483750529	3.42405209679072	1.07453310501062e-06	2.15150757409335e-06
ORM1	0.0479650548780488	4.86838113598309	6.6653146003951	2.97678340656871e-06	5.69058141259654e-06
AC010378.1	0.0474855290243902	0.504924581479915	3.41050808300491	0.00316293654176211	0.00433072130449744
LRP8	0.293370058292683	2.62102065539112	3.1593351826952	6.85431769731149e-26	2.9877055556424e-23
AC004832.4	0.0837466095121951	0.343964311839323	2.0381561961313	0.0200642453162474	0.0250164365396402
IGLV3-17	0.749353587804878	0.153747373657505	-2.2850848589632	1.02998685496377e-15	5.91510223460829e-15
SFTA2	0.01851921	4.80067057416491	8.01806957344764	8.79350508351119e-24	4.95606036509055e-22
IGKV1D-17	5.56662361097561	1.31935767515856	-2.07696680893867	3.91749812019841e-12	1.41570276895446e-11
AC023421.1	1.26973018804878	0.281710725418605	-2.17223556654915	2.54682020468898e-06	4.8990723413543e-06
SLCO1B3	0.0141445797073171	1.3702340111797	6.59802918114956	3.59824043838549e-15	1.90556366073253e-14
GSTA2	2.33213299926829	0.079620369154334	-4.87236869574854	8.75225009390278e-08	1.95629034840428e-07
B4GALNT2	21.0152275365854	1.27046548843975	-4.04800598601128	3.81293234013919e-23	1.44385023848864e-21
MS4A1	3.30103829780488	0.68051030830444	-2.27823095562506	3.09180538063378e-14	1.44095968076269e-13
COX6B1P5	0.0625577648780488	0.30326218807611	2.27730475554632	6.87913050533488e-06	1.26192243577853e-05
AL358472.1	0.0751784712195122	1.15891291109937	3.94630876792709	1.22765030685109e-07	2.70074709511278e-07
IGLV8-61	111.413979695122	27.0043403064905	-2.04466705653648	1.83983333229103e-12	6.93038442713396e-12
IGHV1OR15-2	7.94369228780488	1.70405401238901	-2.2208386742082	2.85396452979237e-17	2.09514064004599e-16
IZUMO2	0.0295743530487805	0.319219431856237	3.43212996099026	0.000122394759597874	0.000195404281874471
LINC02432	0.022282791804878	0.629348446818182	4.81985710089301	0.00210631909154768	0.00294982046712846
AL591846.1	1.55501455048781	12.0671886036152	2.95608961317836	0.0158391833785432	0.019996995445205
CELSR3	0.266623117804878	1.90408888169133	2.83622704315458	8.25672139112072e-22	1.77868127034498e-20
AL671986.1	0.0490661268292683	0.234416193213531	2.25627293511246	0.00130492506705482	0.00187115503291612
CLDN6	0.0262495022682927	0.32041847072093	3.60959534280029	0.00126933389892419	0.00182349182219489
IGHV7-27	1.36664033414634	0.297543670021142	-2.19946028015171	1.01640775396579e-16	6.77884882486713e-16
SNRPFP1	0.0488778419512195	0.59986192845666	3.61737797665952	3.01449092998019e-10	8.79003611828184e-10
AC092115.1	0.168031638292683	0.756158670147992	2.16995609683825	1.47831913326739e-14	7.22137852249639e-14
FGA	0.0415762001707317	0.220188652391121	2.4049103051295	1.15568896096942e-11	3.95246032373877e-11
GK-AS1	0.24765369804878	1.10352780921776	2.15572691734894	0.000182234267881182	0.000285669306733535
AC012213.3	0.0458383487804878	0.280405946575053	2.61288996451592	5.31891108072658e-11	1.69415225945666e-10
SNORA60	0.614744153658537	2.69676535750529	2.13317198509811	1.13799008221202e-09	3.1118972798204e-09
AC105235.1	0.019395314195122	0.22596607102537	3.54232611499814	0.00041166648938327	0.000623936045666263
RPL12P11	0.0225243041463415	0.260682930105708	3.53274167421369	0.00227518119760964	0.00317415363454384
AC027808.2	0.0288136895121951	0.280936196109937	3.28541620426452	4.90212914742217e-05	8.1749939712903e-05
AC025031.4	0.0445903331463415	0.23696964154334	2.40989936205392	8.03483667625144e-08	1.80321117582085e-07
AGT	3.07647039268293	13.2318743794926	2.10466942953858	7.42140724039632e-15	3.77060386731666e-14
CEACAM1	192.311186829268	41.4280565602537	-2.21476263888092	9.518321911516e-21	1.50155594158236e-19
AC011492.1	0.0167316253658537	0.266214044207188	3.99193717759527	5.09721525422987e-06	9.47959801908957e-06
NDUFB9P2	0.0624266721951219	0.256744287928118	2.04009771307566	0.00490536518443314	0.00656849369402512
AC004231.1	0.0513039017073171	0.362551360930233	2.82104493600631	6.36987664435349e-05	0.000104927075939444
LINC00460	0.0124739941463415	1.83415705477801	7.20004988173761	4.18372878838176e-24	2.98213727018917e-22
NPTX1	4.09011220170732	0.177065616281184	-4.52978442756532	1.35140421662778e-18	1.26820062691091e-17
CNR1	1.20730433170732	0.121872376818182	-3.30834631811628	1.23026590400662e-23	6.26047121965363e-22
IGKV1OR2-11	1.68444864341463	0.215202255391121	-2.96851134027905	1.8095776950764e-19	2.05410376768977e-18
SULT1A1	9.45567056097561	2.24709321040169	-2.07311980299208	1.61147029083216e-20	2.38315682674706e-19
UPK2	0.0238438031707317	0.529128012008457	4.47193052174887	1.93634766819896e-07	4.16669351731869e-07
SCNN1G	3.47550973219512	0.160636496067653	-4.43535297416088	3.7939235994058e-17	2.72129451517868e-16
IGHV3-74	178.538877804878	30.1983618780973	-2.56369606586942	5.169954381883e-20	6.6646911821374e-19
RPL29P2	0.0433111385365854	0.36421724192389	3.07198921794095	1.33856583803391e-06	2.6500678513021e-06
GRIK5	1.31834266097561	0.221020301564482	-2.57647460358086	4.26165770306373e-20	5.58281365931638e-19
AC027277.2	0.0518412156097561	0.296930643784355	2.51795453669619	0.0066919567135432	0.00881710205655288
IL6R	12.3961278780488	2.04304902811839	-2.60109381219999	2.88802922902599e-26	2.51521988510478e-23
ORC6	0.955212336585366	4.16715575264271	2.12516964930502	7.95405540243002e-25	9.07136624366548e-23
SNORD73B	0.229441502439024	1.18904442663848	2.37360433854056	2.44993996907832e-05	4.2244251263332e-05
MALAT1	7.99496265853659	131.448017623467	4.03925727907683	2.44503898815321e-08	5.77539180096423e-08
AC005096.1	0.0196871617073171	0.286371722938689	3.86256200591551	1.3128730870076e-06	2.60265679048092e-06
LIFR	2.35975240487805	0.299325899008457	-2.97884647616918	2.22984422783669e-24	1.9214319950799e-22
NKD1	0.583067589512195	11.7805780498731	4.33660338978395	2.12494100110492e-18	1.91798678442375e-17
IGLV1-50	4.6131997097561	0.911239692389006	-2.33986525397679	6.50438504623788e-17	4.47505384231583e-16
AC126544.1	0.18220552804878	0.810474580718816	2.1532002079132	0.0167930624828658	0.0211322058426561
RPL21P123	0.0661092841463415	0.581868585073996	3.13776855958613	0.0175546738601097	0.0220419672818993
AL451081.2	0.141446944878049	0.694948800697674	2.29664567717035	9.56658912719622e-07	1.92244019483914e-06
RN7SL263P	0.0764026719512195	0.433492547188161	2.50431219202526	0.000314785545212708	0.000483104737638248
TRDV1	1.67276601780488	0.400139820274841	-2.06365954699054	1.30119283675546e-13	5.61485126174379e-13
AL121829.2	0.112528087804878	0.59473405577167	2.40195953669379	1.11939251136785e-09	3.06363382416712e-09
SNORA71A	0.328065458536585	33.1214657625793	6.65763900637448	8.33338559031985e-19	8.19724402968652e-18
BEST2	14.4327156560976	1.12386635680761	-3.68280038794627	6.92906981629828e-23	2.27985093429487e-21
TMPRSS13	0.210899966341463	2.20856093319239	3.38847586623001	4.33039668342556e-16	2.62040358608785e-15
LEMD1	0.0261729858536585	1.99429988856448	6.2516600393947	2.8852785759146e-24	2.29664214901263e-22
RNU6-930P	0.0929384463414634	0.447787931078224	2.2684682122135	0.00305627701261162	0.00419416044171249
GABRD	0.106804453902439	0.829480423995772	2.95723612273694	2.19336297409318e-23	9.34615725967066e-22
AC104823.1	0.017547793902439	4.87980525623679	8.11939009627053	2.37863685727623e-17	1.77236784738169e-16
HAND2-AS1	1.7634189497561	0.0990363881310782	-4.15427275767696	3.033513846756e-20	4.17711409523475e-19
RNU6-850P	0.733964307317073	3.19904296807611	2.12385855857125	1.15884504599269e-11	3.96255515903109e-11
SIX2	0.083961117902439	0.794514579181818	3.24228041230848	2.19289740405661e-06	4.24776649713753e-06
AC016888.1	9.85115907073171	2.45413609257928	-2.00507822464799	1.12098103096509e-16	7.43534394425999e-16
CDIPTOSP	0.032607957804878	0.246788053551797	2.91997656372893	3.962567697825e-08	9.16781175721135e-08
CLDN18	0.0463681417073171	8.34799375187526	7.49215180139035	0.000532068134294855	0.0007974441085118
SLC12A9-AS1	0.643153678048781	3.01172726033827	2.22735571865665	1.00813532440168e-19	1.21180715431169e-18
FTX	0.193368062439024	1.23855821695349	2.67924024490307	3.08383667261821e-06	5.88247003234178e-06
SH3TC2	0.0722189631707317	0.867726499209302	3.58679077467486	7.73671027469326e-24	4.62960922239978e-22
SFTPB	0.0428355778536585	0.38935282332981	3.18419663203361	0.0373889726833648	0.0450274801158505
MIR6835	0.307537336585366	1.25237101268499	2.02582854477115	8.03923968265159e-08	1.80399049730612e-07
AC105429.1	0.0374825526585366	0.284337035150106	2.92331091084867	1.42739019577983e-17	1.10255940700316e-16
LGALS7B	0.0391870909756098	0.265247864016913	2.75889074883856	1.13657621045177e-05	2.03640509825699e-05
WNT2	0.0670100632439024	3.3962975541649	5.66344128190947	3.91569265907143e-26	2.51521988510478e-23
SLC26A3	1122.62305439024	51.0712420615497	-4.45821863586492	2.47569175339981e-25	5.05249596999111e-23
AP005018.2	4.84361206682927	0.979486425729387	-2.30598591767764	1.10058928003212e-05	1.97429912668974e-05
SPIB	13.8246400487805	0.621518965232558	-4.47529969255356	8.16021584983768e-26	3.18456220125572e-23
SULT1C3	0.160242673170732	0.876407632452431	2.45134365499015	0.00290404846376566	0.00399798988961788
SALL2	1.48189152439024	0.367705520084567	-2.01081710520732	4.20964913207637e-19	4.39035381240972e-18
AC080188.2	0.0917685458536585	0.698579607420719	2.92835287668135	0.000908417843535818	0.00132743481688819
SLC9A3	131.17522195122	10.2255045074207	-3.68125130112067	5.4954194338137e-17	3.82980560685766e-16
CHL1	1.36022158536585	0.302412679858351	-2.16925115454551	6.81731994772273e-22	1.5157716822815e-20
IGHV3OR16-8	4.7218573902439	1.03192148321353	-2.19402126664772	1.07899105421326e-16	7.16911533896048e-16
FRGCA	0.0473156202439024	0.448118320042283	3.24349126583739	1.71398537083611e-09	4.59432439786679e-09
LINC01833	0.0163780613658537	0.380731762312896	4.53893842722369	6.61503322171381e-08	1.49617666941889e-07
ARAP1-AS2	0.0664804914634146	0.268108267875264	2.01181275705865	0.000283258769503984	0.000436343637624602
FGF19	0.105538635414634	1.49966429050317	3.82879644007078	7.07518017599212e-17	4.82326277257859e-16
HIST1H3J	0.0347427080487805	2.06198957065539	5.8911830150112	5.90533362274536e-10	1.6643786637271e-09
EIF5AP2	0.0601407785365854	0.270525239978858	2.16934775446666	2.64265685819439e-10	7.75830272057432e-10
LRRC19	38.9167817560976	6.32811123652008	-2.62054554555709	6.12109908963295e-24	3.86566349022162e-22
TEX45	0.27515043804878	1.58597001970402	2.52707296879334	3.96843760501571e-20	5.26265856949689e-19
UGT2A3	38.0261687560976	4.45012862750317	-3.09507364891919	1.739096769956e-23	7.97255575062837e-22
NXPE4	90.4254530512195	12.9886454673467	-2.79947793524396	3.12254965439444e-22	8.17021097039852e-21
AC142381.1	4.75066107073171	0.825895910782241	-2.52409641072067	1.10002431299211e-19	1.3140647800549e-18
AC005180.2	1.43983605365854	0.207579894968288	-2.79416592496661	9.76474611309365e-21	1.53792768189001e-19
PLA2G5	1.59084029268293	0.351862772511628	-2.17670421971961	4.27103798188728e-11	1.3769019686204e-10
MYEOV	1.09210097	9.19136184295983	3.07317238848455	1.63466576810432e-16	1.05502329933444e-15
AL049836.1	0.201131805609756	2.28357981378436	3.50508407174165	4.0549865514012e-21	7.06361898100328e-20
HPSE2	1.23735748780488	0.149335834389006	-3.05063007395628	9.03398602584405e-26	3.18456220125572e-23
LINC01593	0.00134556243902439	0.318892767653277	7.88871822918696	4.70306614178119e-11	1.50690871520168e-10
AC016831.4	0.0505681284634146	0.993387229877378	4.29605591072831	6.18064973074973e-06	1.14015639371813e-05
AC135388.1	0	0.528814464291755	Inf	1.73993639915042e-11	5.83833279797998e-11
ZDHHC20-IT1	0.117845593902439	0.575148555602537	2.28703682004548	2.3312507213863e-10	6.89418684963966e-10
AC009093.1	0.0384372097317073	0.350857438171247	3.19030943222687	5.10930368484782e-13	2.04837013734139e-12
AC004224.1	0.0496335453658537	0.378395136871036	2.93050613095261	0.000154082313196518	0.00024366622253296
INA	0.91204933902439	0.195796548680761	-2.21975653712181	7.1287598508839e-22	1.57417307504484e-20
AC106900.2	0.29322844097561	1.75217050063425	2.57904622184203	1.73332758913275e-19	1.97579653920174e-18
FILIP1	1.53509571707317	0.335402624883721	-2.19436272937056	2.79231658202357e-15	1.50926774163014e-14
AL031710.2	0.0615022243902439	0.361880343382664	2.55680225014465	2.02622480327207e-16	1.28759247741196e-15
CNN1	248.077270829268	16.8263178879493	-3.88199814904072	4.13892866723425e-16	2.51317096775251e-15
CRAT37	0.00442974907317073	0.268107312566596	5.91944178038282	1.28853399932226e-08	3.13137342427425e-08
KDELC1P1	0.0146266134146341	0.289700943071882	4.3078967034315	2.17730875694665e-14	1.03770064355166e-13
E2F7	0.363170333414634	1.54327873200846	2.08728038902994	4.12675791922931e-22	1.02708064875504e-20
MIR3153	0.238950368292683	1.10477675200846	2.20897196985317	1.38715570697205e-05	2.4621601068181e-05
JAG2	1.86818723170732	7.74268742029598	2.05119534962685	6.56739104914748e-19	6.61103726172748e-18
AC004233.2	0.249432153170732	3.18038970040169	3.67248419949353	1.85121409972057e-10	5.54392013675972e-10
SNORA80E	0.180682080487805	1.61785609978858	3.16255795676338	0.00706985505143529	0.00928723827747323
CXCL6	0.2748898	1.64534826196829	2.58146770310559	4.01465129368226e-10	1.1531278247e-09
AC079466.1	0.000892950073170732	0.257581001469345	8.17223095915404	2.58876363635644e-10	7.61276344330027e-10
NEGR1	1.92459234878049	0.308730616837209	-2.64013243111464	2.95295209519258e-23	1.16365518743077e-21
OTOP2	35.2339121707317	0.134133648708245	-8.03714966556229	1.44904724873995e-27	4.01344686551002e-24
AC107308.1	0.0276074756097561	0.29989003205074	3.44130268873715	1.8418257110562e-06	3.59465642097419e-06
IGKV2-30	27.192681602439	2.21796155807611	-3.61591216364578	3.35894509500276e-22	8.69468992014867e-21
BCAS1	26.3605072682927	5.04068486902748	-2.3866864645036	2.7041483658e-23	1.08997980283015e-21
TRIM40	6.32173854390244	0.800927248033827	-2.98057826215858	1.08400297375255e-18	1.03939909273563e-17
AC013410.2	0.0258289368292683	0.285147994841438	3.46465072214704	3.28266159911295e-07	6.91860453131883e-07
RPL37P1	0.0379792982926829	0.266691167610994	2.81188489036137	1.15318427394174e-07	2.54414391251507e-07
HCAR2	0.253293968536585	1.54681595034884	2.61041691733069	0.000494847673165537	0.000744132993665821
CFD	98.8648302439024	21.2274370539112	-2.21952719954896	7.50297267461358e-22	1.64370208153003e-20
COMP	0.110469801512195	7.87380481819662	6.15533700286591	4.17562684038272e-20	5.49254442880625e-19
SNORD72	0.10860623902439	1.08240020105708	3.31705512431095	5.18515246149027e-09	1.31876867274529e-08
[truncated: 451 more rows]
